# Supplementary material for: Genome-Wide Mutant Screening in Yeast Reveals that the Cell Wall is a First Shield to Discriminate Light From Heavy Lanthanides
Source: Front Microbiol. 2022 May 19;13:881535. doi: 10.3389/fmicb.2022.881535 (PMC9162579; doi:10.3389/fmicb.2022.881535)
Supplement: Supplementary file 2 [file Table_2.XLSX]

## Sheet: Table S1
Table S1. Detailed phenotypes and related information on the genes whose disruption affects either La or Yb tolerance. Sensitivity and resistance levels were allocated to mutant strains as follows: low sensitivity (LS), medium sensitivity (MS), high sensitivity (HS) and low resistance (LR), medium resistance (MR), and high resistance (HR).
SGD ID	ORF	La	Yb	ORF name	ORF name description	Description	ORF type	Aliases	H. sapiens homologs	H. sapiens homologs name description	H. sapiens disease	La specific	Yb specific
S000006050	YPL129W	MS	-	TAF14	TATA binding protein-Associated Factor	Subunit of TFIID, TFIIF, INO80, SWI/SNF, and NuA3 complexes; involved in RNA polymerase II transcription initiation and in chromatin modification; contains a YEATS domain	Verified	TATA-binding protein-associated factor TAF14|TafII30|ANC1|TFG3|TAF30|SWP29	MLLT1, MLLT3, YEATS4	myeloid/lymphoid or mixed-lineage leukemia; translocated to, 1, myeloid/lymphoid or mixed-lineage leukemia; translocated to, 3, YEATS domain containing 4	-----	-----	-----
S000003589	YJL053W	MS	-	PEP8	carboxyPEPtidase Y-deficient	Vacuolar protein component of the retromer; forms part of the multimeric membrane-associated retromer complex involved in vacuolar protein sorting along with Vps35p, Vps29p, Vps17p, and Vps5p; essential for endosome-to-Golgi retrograde protein transport; interacts with Ypt7p; protein abundance increases in response to DNA replication stress	Verified	retromer subunit PEP8|VPT4|VPS26|GRD6	VPS26A, VPS26B	VPS26 retromer complex component A, VPS26 retromer complex component B	-----	-----	-----
S000005000	YNL055C	LS	-	POR1	PORin	Mitochondrial porin (voltage-dependent anion channel); outer membrane protein required for maintenance of mitochondrial osmotic stability and mitochondrial membrane permeability; couples the glutathione pools of the intermembrane space (IMS) and the cytosol; interacts with Om45 and Om14 in the outer membrane; phosphorylated; protein abundance increases in response to DNA replication stress	Verified	porin POR1|VDAC|YVDAC1|OMP2	VDAC1, VDAC2, VDAC3	voltage-dependent anion channel 1, voltage-dependent anion channel 2, voltage-dependent anion channel 3	-----	-----	-----
S000006377	YPR173C	HR	LR	VPS4	Vacuolar Protein Sorting	AAA-ATPase involved in multivesicular body (MVB) protein sorting; ATP-bound Vps4p localizes to endosomes and catalyzes ESCRT-III disassembly and membrane release; ATPase activity is activated by Vta1p; regulates cellular sterol metabolism	Verified	AAA family ATPase VPS4|DID6|VPT10|VPL4|GRD13|END13|CSC1	KATNA1, KATNAL1, KATNAL2, VPS4A, VPS4B	katanin p60 (ATPase containing) subunit A 1, katanin p60 subunit A-like 1, katanin p60 subunit A-like 2, vacuolar protein sorting 4 homolog A (S. cerevisiae), vacuolar protein sorting 4 homolog B (S. cerevisiae)	-----	-----	-----
S000000690	YCR094W	MS	MS	CDC50	Cell Division Cycle	Endosomal protein that interacts with phospholipid flippase Drs2p; interaction with Cdc50p is essential for Drs2p catalytic activity; mutations affect cell polarity and polarized growth; similar to Lem3p; CDC50 has a paralog, YNR048W, that arose from the whole genome duplication	Verified	aminophospholipid translocase regulatory protein CDC50	TMEM30A, TMEM30B, TMEM30C	transmembrane protein 30A, transmembrane protein 30B, transmembrane protein 30C	-----	-----	-----
S000005366	YOL006C	LS	MR	TOP1	TOPoisomerase	Topoisomerase I; nuclear enzyme that relieves torsional strain in DNA by cleaving and re-sealing the phosphodiester backbone; relaxes both positively and negatively supercoiled DNA; functions in replication, transcription, and recombination; role in processing ribonucleoside monophosphates in genomic DNA into irreversible single-strand breaks; enzymatic activity and interaction with Nsr1p are neg…	Verified	DNA topoisomerase 1|MAK17|MAK1	TOP1, TOP1MT	topoisomerase (DNA) I, topoisomerase (DNA) I, mitochondrial	-----	-----	-----
S000003180	YGL212W	MS	-	VAM7	VAcuolar Morphogenesis	Vacuolar SNARE protein; functions with Vam3p in vacuolar protein trafficking; has an N-terminal PX domain (phosphoinositide-binding module) that binds PtdIns-3-P and mediates membrane binding; SNAP-25 homolog; protein abundance increases in response to DNA replication stress	Verified	VPL24|VPS43	STX10, STX6, STX8	syntaxin 10, syntaxin 6, syntaxin 8	-----	-----	-----
S000005632	YOR106W	MS	-	VAM3	VAcuolar Morphogenesis	Syntaxin-like vacuolar t-SNARE; functions with Vam7p in vacuolar protein trafficking; mediates docking/fusion of late transport intermediates with the vacuole; has an acidic di-leucine sorting signal and C-terminal transmembrane region	Verified	SNAP receptor VAM3|PTH1	STX12, STX17, STX7	syntaxin 12, syntaxin 17, syntaxin 7	-----	-----	-----
S000005562	YOR036W	LS	-	PEP12	carboxyPEPtidase Y-deficient	Target membrane receptor (t-SNARE); for vesicular intermediates traveling between the Golgi apparatus and the vacuole; controls entry of biosynthetic, endocytic, and retrograde traffic into the prevacuolar compartment; syntaxin	Verified	SNAP receptor PEP12|VPT13|VPS6|VPL6	STX12, STX17, STX7	syntaxin 12, syntaxin 17, syntaxin 7	-----	-----	-----
S000004829	YMR216C	MR	LR	SKY1	SRPK1-like Kinase in Yeast	SR protein kinase (SRPK); involved in regulating proteins involved in mRNA metabolism and cation homeostasis; similar to human SRPK1	Verified	serine/threonine protein kinase SKY1	SRPK1, SRPK2	SRSF protein kinase 1, SRSF protein kinase 2	-----	-----	-----
S000003817	YJR056C	-	LR	----------	Protein of unknown function (Cyto & nucleus)	Protein of unknown function; green fluorescent protein (GFP)-fusion protein localizes to both the cytoplasm and the nucleus; relative distribution to the nucleus increases upon DNA replication stress	Verified	----------	-----	-----	-----	-----	-----
S000003835	YJR074W	-	LR	MOG1	Multicopy suppressor Of ts Gsp1	Conserved nuclear protein that interacts with GTP-Gsp1p; stimulates nucleotide release from Gsp1p; involved in nuclear protein import; nucleotide release is inhibited by Yrb1p	Verified	Ran GTPase-binding protein MOG1	RANGRF	RAN guanine nucleotide release factor	-----	-----	-----
S000003846	YJR086W	-	LR	STE18	STErile	G protein gamma subunit; forms a dimer with Ste4p to activate the mating signaling pathway, forms a heterotrimer with Gpa1p and Ste4p to dampen signaling; C-terminus is palmitoylated and farnesylated, which are required for normal signaling	Verified	----------	-----	-----	-----	-----	-----
S000003879	YJR118C	-	LR	ILM1	Increased Loss of Mitochondrial DNA	Protein of unknown function; may be involved in mitochondrial DNA maintenance; required for slowed DNA synthesis-induced filamentous growth	Verified	----------	-----	-----	-----	-----	-----
S000001579	YKL096W	-	LR	CWP1	Cell Wall Protein	Cell wall mannoprotein that localizes to birth scars of daughter cells; linked to a beta-1,3- and beta-1,6-glucan heteropolymer through a phosphodiester bond; required for propionic acid resistance	Verified	YJU1	-----	-----	-----	-----	-----
S000001520	YKL037W	-	MR	AIM26	Altered Inheritance rate of Mitochondria	Protein of unknown function; null mutant is viable and displays elevated frequency of mitochondrial genome loss; null mutation confers sensitivity to tunicamycin and DTT	Verified	----------	-----	-----	-----	-----	-----
S000001743	YKR035C	-	LR	OPI8	OverProducer of Inositol	Dubious open reading frame; unlikely to encode a functional protein, based on available experimental and comparative sequence data; partially overlaps verified gene DID2/YKR035W-A	Dubious	----------	-----	-----	-----	-----	-----
S000001750	YKR042W	-	MR	UTH1	yoUTH	Mitochondrial inner membrane protein; role in mitophagy is disputed; implicated in cell wall biogenesis, the oxidative stress response, life span during starvation, and cell death; SUN family member; UTH1 has a paralog, NCA3, that arose from the whole genome duplication	Verified	SUN family protein UTH1	-----	-----	-----	-----	-----
S000001807	YKR099W	-	LS	BAS1	BASal	Myb-related transcription factor; involved in regulating basal and induced expression of genes of the purine and histidine biosynthesis pathways; also involved in regulation of meiotic recombination at specific genes	Verified	----------	MYB, MYBL1, MYBL2, SNAPC4	v-myb avian myeloblastosis viral oncogene homolog, v-myb avian myeloblastosis viral oncogene homolog-like 1, v-myb avian myeloblastosis viral oncogene homolog-like 2, small nuclear RNA activating complex, polypeptide 4, 190kDa	-----	-----	-----
S000001809	YKR101W	-	MR	SIR1	Silent Information Regulator	Protein involved in silencing at mating-type loci HML and HMR; recruitment to silent chromatin requires interactions with Orc1p and with Sir4p, through a common Sir1p domain; binds to centromeric chromatin	Verified	----------	-----	-----	-----	-----	-----
S000003953	YLL030C	-	MR	RRT7	Regulator of rDNA Transcription	Protein of unknown function; identified in a screen for mutants with increased levels of rDNA transcription; dubious open reading frame unlikely to encode a protein, based on available experimental and comparative sequence data	Dubious	----------	-----	-----	-----	-----	-----
S000004174	YLR184W	-	LR	----------	?	Dubious open reading frame; unlikely to encode a functional protein, based on available experimental and comparative sequence data	Dubious	----------	-----	-----	-----	-----	-----
S000004175	YLR185W	-	LR	RPL37A	Ribosomal Protein of the Large subunit	Ribosomal 60S subunit protein L37A; required for processing of 27SB pre-rRNA and formation of stable 66S assembly intermediates; homologous to mammalian ribosomal protein L37, no bacterial homolog; RPL37A has a paralog, RPL37B, that arose from the whole genome duplication	Verified	eL37|ribosomal 60S subunit protein L37A|L37e|YL35|L43|L37A	RPL37	ribosomal protein L37	-----	-----	-----
S000004638	YMR035W	-	LR	IMP2	Inner Membrane Protease	Catalytic subunit of mitochondrial inner membrane peptidase complex; required for maturation of mitochondrial proteins of the intermembrane space; complex contains two catalytic subunits (Imp1p and Imp2p that differ in substrate specificity), and Som1p	Verified	endopeptidase catalytic subunit	IMMP2L	inner mitochondrial membrane peptidase subunit 2	-----	-----	-----
S000004786	YMR174C	-	MR	PAI3	Proteinase A Inhibitor	Cytoplasmic proteinase A (Pep4p) inhibitor; dependent on Pbs2p and Hog1p protein kinases for osmotic induction; intrinsically unstructured, N-terminal half becomes ordered in the active site of proteinase A upon contact	Verified	IA3	-----	-----	-----	-----	-----
S000004844	YMR231W	-	LR	PEP5	carboxyPEPtidase Y-deficient	Histone E3 ligase, component of CORVET membrane tethering complex; peripheral vacuolar membrane protein required for protein trafficking and vacuole biogenesis; interacts with Pep7p; involved in ubiquitination and degradation of excess histones	Verified	tethering complex subunit PEP5|VPT11|VPS11|VPL9|VAM1|END1	VPS11	vacuolar protein sorting 11 homolog (S. cerevisiae)	-----	-----	-----
S000004879	YMR266W	-	MR	RSN1	Rescue of Sro7 at high Nacl	Membrane protein of unknown function; overexpression suppresses NaCl sensitivity of sro7 mutant cells by restoring sodium pump (Ena1p) localization to the plasma membrane	Verified	----------	-----	-----	-----	-----	-----
S000004880	YMR267W	-	MR	PPA2	PyroPhosphatAse	Mitochondrial inorganic pyrophosphatase; required for mitochondrial function and possibly involved in energy generation from inorganic pyrophosphate; human ortholog, PPA2, functionally complements the null mutant; mutations in human PPA2 cause a mitochondrial disease resulting in sudden unexpected cardiac arrest in infants	Verified	inorganic diphosphatase PPA2|IPP2	PPA1, PPA2	pyrophosphatase (inorganic) 1, pyrophosphatase (inorganic) 2	-----	-----	-----
S000005208	YNL264C	-	LR	PDR17	Pleiotropic Drug Resistance	Phosphatidylinositol transfer protein (PITP); downregulates Plb1p-mediated turnover of phosphatidylcholine; forms a complex with Psd2p which appears essential for maintenance of vacuolar PE levels; found in the cytosol and microsomes; homologous to Pdr16p; deletion affects phospholipid composition	Verified	phosphatidylinositol transporter|SFH4|ISS1	-----	-----	-----	-----	-----
S000005180	YNL236W	-	HS	SIN4	Switch INdependent	Subunit of the RNA polymerase II mediator complex; associates with core polymerase subunits to form the RNA polymerase II holoenzyme; contributes to both postive and negative transcriptional regulation; dispensible for basal transcription	Verified	SSX3|MED16|RYE1|TSF3|SSN4|SSF5|SDI3|GAL22|BEL2	-----	-----	-----	-----	-----
S000005141	YNL197C	-	MR	WHI3	WHIskey	RNA binding protein that sequesters CLN3 mRNA in cytoplasmic foci; regulates genes involved in the cell cycle, sister chromatid cohesion, and stress response; acts as a cytoplasmic retention factor for Cdc28p and associated cyclins; regulates cell fate and dose-dependently regulates the critical cell size required for passage through Start; Tpk1p (PKA) mediated phosphorylation (S568) inhibits Whi…	Verified	mRNA-binding protein WHI3	-----	-----	-----	-----	-----
S000005136	YNL192W	-	MR	CHS1	CHitin Synthase	Chitin synthase I; requires activation from zymogenic form in order to catalyze the transfer of N-acetylglucosamine (GlcNAc) to chitin; required for repairing the chitin septum during cytokinesis; transcription activated by mating factor	Verified	chitin synthase CHS1|USA4	-----	-----	-----	-----	-----
S000005082	YNL138W	-	MR	SRV2	Suppressor of RasVal19	CAP (cyclase-associated protein); N-terminus binds adenylate cyclase and facilitates activation by RAS; N-terminus forms novel hexameric star-shaped shuriken structures that directly catalyze cofilin-mediated severing of actin filaments; C-terminus binds and recycles cofilin bound, ADP-actin monomers, facilitating regulation of actin dynamics and cell morphogenesis; N- and C-termini can function …	Verified	adenylate cyclase-binding protein|CAP	-----	-----	-----	-----	-----
S000005043	YNL099C	-	MR	OCA1	Oxidant-induced Cell-cycle Arrest	Putative protein tyrosine phosphatase; required for cell cycle arrest in response to oxidative damage of DNA	Verified	putative tyrosine protein phosphatase OCA1	-----	-----	-----	-----	-----
S000005004	YNL059C	-	LS	ARP5	Actin-Related Protein	Nuclear actin-related protein involved in chromatin remodeling; component of chromatin-remodeling enzyme complexes; promotes nucleosome shifts in the 3 prime direction	Verified	----------	-----	-----	-----	-----	-----
S000005373	YOL013C	-	LR	HRD1	HMG-coA Reductase Degradation	Ubiquitin-protein ligase involved in ER-associated degradation (ERAD) of misfolded proteins; upon autoubiquitination triggers retrotranslocation of misfolded proteins to cytosol for degradation; genetically linked to the unfolded protein response (UPR); regulated through association with Hrd3p; contains an H2 ring finger; likely plays a general role in targeting proteins that persistently associa…	Verified	E3 ubiquitin-protein ligase HRD1|DER3	AMFR, SYVN1	autocrine motility factor receptor, E3 ubiquitin protein ligase, synovial apoptosis inhibitor 1, synoviolin	-----	-----	-----
S000005631	YOR105W	-	MR	----------	Protein of unknown function; expressed at both mRNA and protein levels (PIN2)	Protein of unknown function; expressed at both mRNA and protein levels	Uncharacterized	----------	-----	-----	-----	-----	-----
S000005662	YOR136W	-	MR	IDH2	Isocitrate DeHydrogenase	Subunit of mitochondrial NAD(+)-dependent isocitrate dehydrogenase; complex catalyzes the oxidation of isocitrate to alpha-ketoglutarate in the TCA cycle; phosphorylated	Verified	isocitrate dehydrogenase (NAD(+)) IDH2	IDH3A	isocitrate dehydrogenase 3 (NAD+) alpha	-----	-----	-----
S000005676	YOR150W	-	LR	MRPL23	Mitochondrial Ribosomal Protein, Large subunit	Mitochondrial ribosomal protein of the large subunit; localizes to vacuole in response to H2O2	Verified	mitochondrial 54S ribosomal protein YmL23|YmL23	MRPL13	mitochondrial ribosomal protein L13	-----	-----	-----
S000005791	YOR265W	-	MR	RBL2	Rescues Beta-tubulin Lethality	Protein involved in microtubule morphogenesis; required for protection from excess free beta-tubulin; proposed to be involved the folding of beta-tubulin; similar to mouse beta-tubulin cofactor A; protein abundance increases in response to DNA replication stress	Verified	----------	TBCA	tubulin folding cofactor A	-----	-----	-----
S000005896	YOR369C	-	MR	RPS12	Ribosomal Protein of the Small subunit	Protein component of the small (40S) ribosomal subunit; homologous to mammalian ribosomal protein S12, no bacterial homolog	Verified	eS12|ribosomal 40S subunit protein S12|S12e|S12	GADD45A, GADD45B, GADD45G, RPS12	growth arrest and DNA-damage-inducible, alpha, growth arrest and DNA-damage-inducible, beta, growth arrest and DNA-damage-inducible, gamma, ribosomal protein S12	-----	-----	-----
S000006126	YPL205C	-	MR	----------	Hypothetical protein; deletion of locus affects telomere length	Hypothetical protein; deletion of locus affects telomere length	Dubious	----------	-----	-----	-----	-----	-----
S000007224	YPL183W-A	-	MR	RTC6	Restriction of Telomere Capping	Protein involved in translation; mutants have defects in biogenesis of nuclear ribosomes; sequence similar to prokaryotic ribosomal protein L36, may be a mitochondrial ribosomal protein; protein abundance increases in response to DNA replication stress	Verified	putative mitochondrial 54S ribosomal protein RTC6|TAE4|GON5	MRPL36	mitochondrial ribosomal protein L36	-----	-----	-----
S000000179	YBL083C	-	MR	ALG3	overlaps verified ORF ALG3	Dubious open reading frame; unlikely to encode a functional protein, based on available experimental and comparative sequence data; overlaps verified ORF ALG3	Dubious	----------	-----	-----	-----	-----	-----
S000000494	YBR290W	-	LR	BSD2	Bypass Sod1p Defects	Heavy metal ion homeostasis protein; facilitates trafficking of Smf1p and Smf2p metal transporters to vacuole where they are degraded; acts as an adaptor protein with Rsp5p in the regulated endocytosis of Smf1p and is itself ubiquitylated by Rsp5p; controls metal ion transport, prevents metal hyperaccumulation, functions in copper detoxification	Verified	----------	NDFIP1, NDFIP2	Nedd4 family interacting protein 1, Nedd4 family interacting protein 2	-----	-----	-----
S000000537	YCL032W	-	LR	STE50	STErile	Adaptor protein for various signaling pathways; involved in mating response, invasive/filamentous growth, osmotolerance; acts as an adaptor that links G protein-associated Cdc42p-Ste20p complex to the effector Ste11p to modulate signal transduction	Verified	----------	CNKSR1, CNKSR2	connector enhancer of kinase suppressor of Ras 1, connector enhancer of kinase suppressor of Ras 2	-----	-----	-----
S000002239	YDL081C	-	MR	RPP1A	Ribosomal Protein P1 Alpha	Ribosomal stalk protein P1 alpha; involved in the interaction between translational elongation factors and the ribosome; free (non-ribosomal) P1 stimulates the phosphorylation of the eIF2 alpha subunit (Sui2p) by Gcn2p; accumulation of P1 in the cytoplasm is regulated by phosphorylation and interaction with the P2 stalk component	Verified	P1A|ribosomal protein P1A|RPLA1	RPLP1	ribosomal protein, large, P1	-----	-----	-----
S000002226	YDL068W	-	MR	CBS1	CBS1	Dubious open reading frame; unlikely to encode a functional protein, based on available experimental and comparative sequence data	Dubious	----------	-----	-----	-----	-----	-----
S000002199	YDL041W	-	LR	SIR2	SIR2	Dubious open reading frame; unlikely to encode a functional protein, based on available experimental and comparative sequence data; overlaps the verified gene SIR2/YDL042C	Dubious	----------	-----	-----	-----	-----	-----
S000002435	YDR028C	-	MR	REG1	REsistance to Glucose repression	Regulatory subunit of type 1 protein phosphatase Glc7p; involved in negative regulation of glucose-repressible genes; involved in regulation of the nucleocytoplasmic shuttling of Hxk2p; REG1 has a paralog, REG2, that arose from the whole genome duplication	Verified	protein phosphatase regulator REG1|SRN1|SPP43|PZF240|HEX2	-----	-----	-----	-----	-----
S000002566	YDR159W	-	MR	SAC3	Suppressor of ACtin	mRNA export factor; required for biogenesis of the small ribosomal subunit; component of TREX-2 complex (Sac3p-Thp1p-Sus1p-Cdc31p) involved in transcription elongation and mRNA export from the nucleus; involved in post-transcriptional tethering of active genes to the nuclear periphery and to non-nascent mRNP; similar to the human germinal center-associated nuclear protein (GANP)	Verified	LEP1	MCM3AP	minichromosome maintenance complex component 3 associated protein	-----	-----	-----
S000002608	YDR200C	-	LR	VPS64	Vacuolar Protein Sorting	Protein required for cytoplasm to vacuole targeting of proteins; forms a complex with Far3p and Far7p to Far11p involved in recovery from pheromone-induced cell cycle arrest; mutant has increased aneuploidy tolerance; VPS64 has a paralog, FAR10, that arose from the whole genome duplication	Verified	FAR9	CCDC136, CEP170, SLMAP, TRAF3IP3	coiled-coil domain containing 136, centrosomal protein 170kDa, sarcolemma associated protein, TRAF3 interacting protein 3	-----	-----	-----
S000002635	YDR227W	-	LR	SIR4	Silent Information Regulator	SIR protein involved in assembly of silent chromatin domains; silent information regulator (SIR) along with SIR2 and SIR3; involved in assembly of silent chromatin domains at telomeres and the silent mating-type loci; some alleles of SIR4 prolong lifespan; required for telomere hypercluster formation in quiescent yeast cells	Verified	chromatin-silencing protein SIR4|UTH2|STE9|ASD1	-----	-----	-----	-----	-----
S000007235	YDR363W-A	-	LR	SEM1	Suppressor of Exocyst Mutations	19S proteasome regulatory particle lid subcomplex component; role in Ub-dependent proteolysis and proteasome stability; involved in TREX-2 mediated mRNA export, and in the prevention of transcription-associated genome instability; ubiquitinated by Nedd4-like E3-ligase, Rsp5p; human ortholog DSS1, a BRCA1 binding protein implicated in cancer, complements the yeast null; drives trinucleotide repeat…	Verified	proteasome regulatory particle lid subunit SEM1|HOD1|DSS1	SHFM1	split hand/foot malformation (ectrodactyly) type 1	-----	-----	-----
S000002841	YDR433W	-	LR	NPL3	NPL3	Dubious open reading frame; unlikely to encode a functional protein, based on available experimental and comparative sequence data	Dubious	KRE22	-----	-----	-----	-----	-----
S000002869	YDR461W	-	MR	MFA1	Mating Factor A	Mating pheromone a-factor; made by a cells; interacts with alpha cells to induce cell cycle arrest and other responses leading to mating; biogenesis involves C-terminal modification, N-terminal proteolysis, and export; also encoded by MFA2	Verified	mating pheromone a	-----	-----	-----	-----	-----
S000002870	YDR462W	-	LR	MRPL28	Mitochondrial Ribosomal Protein, Large subunit	Mitochondrial ribosomal protein of the large subunit; protein abundance increases in response to DNA replication stress	Verified	mitochondrial 54S ribosomal protein YmL28|YmL28	MRPL40	mitochondrial ribosomal protein L40	-----	-----	-----
S000000885	YER083C	-	LR	GET2	Guided Entry of Tail-anchored proteins	Subunit of the GET complex; involved in insertion of proteins into the ER membrane; required for the retrieval of HDEL proteins from the Golgi to the ER in an ERD2 dependent fashion and for meiotic nuclear division	Verified	GET complex subunit GET2|RMD7|HUR2	-----	-----	-----	-----	-----
S000001878	YFL016C	-	LR	MDJ1	Mitochondrial DnaJ	Co-chaperone that stimulates HSP70 protein Ssc1p ATPase activity; involved in protein folding/refolding in the mitochodrial matrix; required for proteolysis of misfolded proteins; member of the HSP40 (DnaJ) family of chaperones	Verified	----------	DNAJA3	DnaJ (Hsp40) homolog, subfamily A, member 3	-----	-----	-----
S000003108	YGL140C	-	LR	----------	Contains multiple predicted transmembrane domains	Putative protein of unknown function; non-essential gene; contains multiple predicted transmembrane domains	Uncharacterized	----------	-----	-----	-----	-----	-----
S000003013	YGL045W	-	LR	RIM8	Regulator of IME2	Protein involved in proteolytic activation of Rim101p; part of response to alkaline pH; interacts with ESCRT-1 subunits Stp22p and Vps28p; essential for anaerobic growth; member of the arrestin-related trafficking adaptor family	Verified	ART9|YGL046W|PAL3	-----	-----	-----	-----	-----
S000003371	YGR139W	-	LR	CBF2	Before CBF2	Dubious open reading frame; unlikely to encode a functional protein, based on available experimental and comparative sequence data	Dubious	----------	-----	-----	-----	-----	-----
S000001052	YHR010W	-	LR	RPL27A	Ribosomal Protein of the Large subunit	Ribosomal 60S subunit protein L27A; homologous to mammalian ribosomal protein L27, no bacterial homolog; RPL27A has a paralog, RPL27B, that arose from the whole genome duplication	Verified	eL27|ribosomal 60S subunit protein L27A|L27e|L27A|RPL27	RPL27	ribosomal protein L27	-----	-----	-----
S000001177	YHR135C	-	MR	YCK1	Yeast Casein Kinase I homologue	Palmitoylated plasma membrane-bound casein kinase I (CK1) isoform; shares redundant functions with Yck2p in morphogenesis, proper septin assembly, endocytic trafficking, and glucose sensing; stabilized by Sod1p binding in the presence of glucose and oxygen, causing glucose repression of respiratory metabolism; involved in the phosphorylation and regulation of glucose sensor Rgt2p; YCK1 has a para…	Verified	serine/threonine protein kinase YCK1|CKI2	CSNK1G2	casein kinase 1, gamma 2	-----	-----	-----
S000001234	YHR191C	-	MR	CTF8	Chromosome Transmission Fidelity	Subunit of a complex with Ctf18p; shares some subunits with Replication Factor C; required for sister chromatid cohesion	Verified	----------	CHTF8	chromosome transmission fidelity factor 8	-----	-----	-----
S000001236	YHR193C	-	MR	EGD2	Enhancer of Gal4 DNA binding	Alpha subunit of the nascent polypeptide-associated complex (NAC); involved in protein sorting and translocation; associated with cytoplasmic ribosomes	Verified	----------	NACA, NACA2	nascent polypeptide-associated complex alpha subunit, nascent polypeptide-associated complex alpha subunit 2	-----	-----	-----
S000001419	YIL157C	-	LR	COA1	Cytochrome Oxidase Assembly	Mitochondrial inner membrane protein; required for assembly of the cytochrome c oxidase complex (complex IV); interacts with complex IV assembly factor Shy1p during the early stages of assembly	Verified	FMP35	-----	-----	-----	-----	-----
S000001390	YIL128W	-	LR	MET18	METhionine requiring	Component of cytosolic iron-sulfur protein assembly (CIA) machinery; acts at a late step of Fe-S cluster assembly; forms the CIA targeting complex with Cia1p and Cia2p that directs Fe-S cluster incorporation into a subset of proteins involved in methionine biosynthesis, DNA replication and repair, transcription, and telomere maintenance; ortholog of human MMS19	Verified	MMS19	MMS19	MMS19 homolog, cytosolic iron-sulfur assembly component	-----	-----	-----
S000001359	YIL097W	-	MR	FYV10	Function required for Yeast Viability	Subunit of GID complex; involved in proteasome-dependent catabolite inactivation of gluconeogenic enzymes FBPase, PEPCK, and c-MDH; forms dimer with Rmd5p that is then recruited to GID Complex by Gid8p; contains a degenerate RING finger motif needed for GID complex ubiquitin ligase activity in vivo, as well as CTLH and CRA domains; plays role in anti-apoptosis; required for survival upon exposure…	Verified	glucose-induced degradation complex subunit FYV10|GID9	MAEA	macrophage erythroblast attacher	-----	-----	-----
S000001355	YIL093C	-	LR	RSM25	Ribosomal Small subunit of Mitochondria	Mitochondrial ribosomal protein of the small subunit	Verified	mitochondrial 37S ribosomal protein RSM25	MRPS23	mitochondrial ribosomal protein S23	-----	-----	-----
S000001316	YIL054W	-	LR	----------	Protein of unknown function; expressed at both mRNA and protein levels (Before GPP1)	Protein of unknown function; expressed at both mRNA and protein levels	Uncharacterized	----------	-----	-----	-----	-----	-----
S000001448	YIR009W	-	LR	MSL1	MUD Synthetic Lethal	U2B component of U2 snRNP; involved in splicing, binds the U2 snRNA stem-loop IV in vitro but requires association of Lea1p for in vivo binding; does not contain the conserved C-terminal RNA binding domain found in other family members	Verified	U2 snRNP complex subunit MSL1|YIB9|YIB9w	SNRPA, SNRPB2	small nuclear ribonucleoprotein polypeptide A, small nuclear ribonucleoprotein polypeptide B	-----	-----	-----
S000003863	YJR102C	-	MR	VPS25	Vacuolar Protein Sorting	Component of the ESCRT-II complex; ESCRT-II is involved in ubiquitin-dependent sorting of proteins into the endosome	Verified	ESCRT-II subunit protein VPS25|VPL12|VPT25	VPS25	vacuolar protein sorting 25 homolog (S. cerevisiae)	-----	-----	-----
S000028667	YKL096C-B	-	MR	----------	?	Putative protein of unknown function; identified by gene-trapping, microarray-based expression analysis, and genome-wide homology searching	Uncharacterized	----------	-----	-----	-----	-----	-----
S000004077	YLR087C	-	LR	CSF1	Cold Sensitive for Fermentation	Protein required for fermentation at low temperature; plays a role in the maturation of secretory proteins; the authentic, non-tagged protein is detected in highly purified mitochondria in high-throughput studies	Verified	----------	KIAA1109	KIAA1109	-----	-----	-----
S000004409	YLR417W	-	HR	VPS36	Vacuolar Protein Sorting	Component of the ESCRT-II complex; contains the GLUE (GRAM Like Ubiquitin binding in EAP45) domain which is involved in interactions with ESCRT-I and ubiquitin-dependent sorting of proteins into the endosome; plays a role in the formation of mutant huntingtin (Htt) aggregates in yeast	Verified	ESCRT-II subunit protein VPS36|VPL11|VAC3|GRD12	VPS36	vacuolar protein sorting 36 homolog (S. cerevisiae)	-----	-----	-----
S000004977	YNL032W	-	LR	SIW14	Synthetic Interaction with Whi2	Tyrosine phosphatase involved in actin organization and endocytosis; localized to the cytoplasm	Verified	putative tyrosine protein phosphatase SIW14|OCA3	-----	-----	-----	-----	-----
S000005314	YNR031C	-	MR	SSK2	Suppressor of Sensor Kinase	MAP kinase kinase kinase of HOG1 mitogen-activated signaling pathway; interacts with Ssk1p, leading to autophosphorylation and activation of Ssk2p which phosphorylates Pbs2p; also mediates actin cytoskeleton recovery from osmotic stress; a HOG-independent function of Ssk2p mediates the calcium-sensitive phenotype of the ptp2 msg5 double disruptant; SSK2 has a paralog, SSK22, that arose from the w…	Verified	mitogen-activated protein kinase kinase kinase SSK2	MAP3K4	mitogen-activated protein kinase kinase kinase 4	-----	-----	-----
S000005364	YOL004W	-	MR	SIN3	Switch INdependent	Component of both the Rpd3S and Rpd3L histone deacetylase complexes; involved in transcriptional repression and activation of diverse processes, including mating-type switching and meiosis; involved in the maintenance of chromosomal integrity	Verified	transcriptional regulator SIN3|UME4|SDS16|SDI1|RPD1|GAM2|CPE1	SIN3A, SIN3B	SIN3 transcription regulator family member A, SIN3 transcription regulator family member B	-----	-----	-----
S000005650	YOR124C	-	MR	UBP2	UBiquitin-specific Protease	Ubiquitin-specific protease; removes ubiquitin from ubiquitinated proteins; controls K63 homeostasis during oxidative stress; deubiquitinates Rsp5p and is required for MVB sorting of membrane proteins; can cleave polyubiquitin and has isopeptidase activity	Verified	ubiquitin-specific protease UBP2	USP28, USP40, USP47	ubiquitin specific peptidase 28, ubiquitin specific peptidase 40, ubiquitin specific peptidase 47	-----	-----	-----
S000005661	YOR135C	-	MR	IRC14	----------	Dubious open reading frame; unlikely to encode a functional protein, based on available experimental and comparative sequence data; partially overlaps the verified gene YOR136W; null mutant displays increased levels of spontaneous Rad52 foci	Dubious	----------	-----	-----	-----	-----	-----
S000005923	YPL002C	-	MR	SNF8	Sucrose NonFermenting	Component of the ESCRT-II complex; ESCRT-II is involved in ubiquitin-dependent sorting of proteins into the endosome; appears to be functionally related to SNF7; involved in glucose derepression	Verified	ESCRT-II subunit protein SNF8|VPL14|VPS22	SNF8	SNF8, ESCRT-II complex subunit	-----	-----	-----
S000000236	YBR032W	-	LR	----------	----------	Putative protein of unknown function; conserved among S. cerevisiae strains; YBR032W is not an essential gene	Uncharacterized	----------	-----	-----	-----	-----	-----
S000000330	YBR126C	-	MR	TPS1	Trehalose-6-Phosphate Synthase	Synthase subunit of trehalose-6-P synthase/phosphatase complex; synthesizes the storage carbohydrate trehalose, which is critically important for survival of long-term desiccation; also found in a monomeric form; expression is induced by the stress response and repressed by the Ras-cAMP pathway; protein abundance increases in response to DNA replication stress and in response to prolonged exposur…	Verified	alpha,alpha-trehalose-phosphate synthase (UDP-forming) TPS1|TSS1|GLC6|GGS1|FDP1|CIF1|BYP1	-----	-----	-----	-----	-----
S000002231	YDL073W	-	MR	AHK1	Associated with HKr1	Scaffold protein in the HKR1 sub-branch of the Hog1p-signaling pathway; physically interacts with the cytoplasmic domain of Hkr1p, and with Sho1p, Pbs2p, and Ste11p; prevents cross-talk signaling from Hkr1p of the osmotic stress MAPK cascade to the Kss1p MAPK cascade; non-essential gene	Verified	----------	-----	-----	-----	-----	-----
S000001196	YHR153C	-	MR	SPO16	SPOrulation	Meiosis-specific protein involved in synaptonemal complex assembly; implicated in regulation of crossover formation; required for sporulation	Verified	----------	-----	-----	-----	-----	-----
S000004223	YLR233C	MS	-	EST1	Ever Shorter Telomeres	TLC1 RNA-associated factor involved in telomere length regulation; recruitment subunit of telomerase; has G-quadruplex promoting activity required for telomere elongation; role in activating telomere-bound Est2p-TLC1-RNA; EST1 has a paralog, EBS1, that arose from the whole genome duplication	Verified	----------	SMG5, SMG6, SMG7	SMG5 nonsense mediated mRNA decay factor, SMG6 nonsense mediated mRNA decay factor, SMG7 nonsense mediated mRNA decay factor	-----	-----	-----
S000005289	YNR006W	HR	MR	VPS27	Vacuolar Protein Sorting	Endosomal protein that forms a complex with Hse1p; required for recycling Golgi proteins, forming lumenal membranes and sorting ubiquitinated proteins destined for degradation; has Ubiquitin Interaction Motifs which bind ubiquitin (Ubi4p)	Verified	ESCRT-0 subunit protein VPS27|DID7|VPT27|VPL23|SSV17|GRD11	GGA1, GGA2, GGA3, HGS, STAM, STAM2, ZFYVE21	golgi-associated, gamma adaptin ear containing, ARF binding protein 1, golgi-associated, gamma adaptin ear containing, ARF binding protein 2, golgi-associated, gamma adaptin ear containing, ARF binding protein 3, hepatocyte growth factor-regulated tyrosine kinase substrate, signal transducing adaptor molecule (SH3 domain and ITAM motif) 1, signal transducing adaptor molecule (SH3 domain and ITAM …	-----	-----	-----
S000002512	YDR105C	HR	-	TMS1	----------	Vacuolar membrane protein of unknown function; is conserved in mammals; predicted to contain eleven transmembrane helices; interacts with Pdr5p, a protein involved in multidrug resistance	Verified	----------	SERINC1, SERINC2, SERINC3, SERINC4, SERINC5	serine incorporator 1, serine incorporator 2, serine incorporator 3, serine incorporator 4, serine incorporator 5	-----	-----	-----
S000001063	YHR021C	MS	-	RPS27B	Ribosomal Protein of the Small subunit	Protein component of the small (40S) ribosomal subunit; homologous to mammalian ribosomal protein S27, no bacterial homolog; RPS27B has a paralog, RPS27A, that arose from the whole genome duplication	Verified	eS27|ribosomal 40S subunit protein S27B|S27e|rp61|YS20|S27B	RPS27, RPS27L	ribosomal protein S27, ribosomal protein S27-like	-----	-----	-----
S000003725	YJL189W	MS	-	RPL39	Ribosomal Protein of the Large subunit	Ribosomal 60S subunit protein L39; required for ribosome biogenesis; loss of both Rpl31p and Rpl39p confers lethality; also exhibits genetic interactions with SIS1 and PAB1; homologous to mammalian ribosomal protein L39, no bacterial homolog	Verified	eL39|ribosomal 60S subunit protein L39|L39e|YL40|L46|L39|SPB2|RPL46	RPL39, RPL39L	ribosomal protein L39, ribosomal protein L39-like	-----	-----	-----
S000002797	YDR389W	MS	MR	SAC7	Suppressor of ACtin	GTPase activating protein (GAP) for Rho1p; regulator of a Tor2p-mediated, Rho1p GTPase switch that controls organization of the actin cytoskeleton; negative regulator of the RHO1-PKC1-MAPK cell integrity (CWI) and membrane fluidity homeostasis signaling pathways; potential Cdc28p substrate; SAC7 has a paralog, BAG7, that arose from the whole genome duplication	Verified	----------	ARHGAP22, ARHGAP24, ARHGAP25, ARHGAP29, GMIP, HMHA1	Rho GTPase activating protein 22, Rho GTPase activating protein 24, Rho GTPase activating protein 25, Rho GTPase activating protein 29, GEM interacting protein, histocompatibility (minor) HA-1	-----	-----	-----
S000001763	YKR055W	MS	HR	RHO4	Ras HOmolog	Non-essential small GTPase; member of the Rho/Rac subfamily of Ras-like proteins; likely to be involved in the establishment of cell polarity; has long N-terminal extension that plays an important role in Rho4p function and is shared with Rho4 homologs in other yeasts and filamentous fungi	Verified	Rho family GTPase RHO4	RHOA, RHOC, RND1, RND2, RND3	ras homolog family member A, ras homolog family member C, Rho family GTPase 1, Rho family GTPase 2, Rho family GTPase 3	-----	-----	-----
S000003395	YGR163W	MS	-	GTR2	GTp binding protein Resemblance	Subunit of a TORC1-stimulating GTPase complex; subunit of the Gtr1-Gtr2 GTPase complex that stimulates TORC1 in response to amino acid stimulation; stimulates the GTPase activity of Gtr1p; negatively regulates the Ran/Tc4 GTPase cycle; activates transcription; tethered to the vacuolar membrane as part of the EGO complex (EGOC); required for sorting of Gap1p; activated by the the Lst4p-Lst7p GAP c…	Verified	----------	RRAGC, RRAGD	Ras-related GTP binding C, Ras-related GTP binding D	-----	-----	-----
S000004590	YML121W	LS	-	GTR1	GTp binding protein Resemblance	Subunit of a TORC1-stimulating GTPase complex; subunit of the heterodimeric Gtr1-Gtr2 GTPase complex that stimulates TORC1 in response to amino acid stimulation; tethered to the vacuolar membrane as part of the EGOC, a complex required for sorting of Gap1p and microautophagy; involved in phosphate transport and telomeric chromatin silencing; activated by the the Iml1p (GAP) subunit of the SEACIT …	Verified	Rag GTPase GTR1	RRAGA, RRAGB	Ras-related GTP binding A, Ras-related GTP binding B	-----	-----	-----
S000000143	YBL047C	MR	-	EDE1	EH Domains and Endocytosis	Scaffold protein involved in the formation of early endocytic sites; putative regulator of cytokinesis; homo-oligomerization is required for localization to and organization of endocytic sites; has a network of interactions with other endocytic proteins; binds membranes in a ubiquitin-dependent manner; may also bind ubiquitinated membrane-associated proteins; interacts with Cmk2 and functions ups…	Verified	BUD15	EHD1, EHD2, EPS15, ITSN1, ITSN2, REPS1, REPS2, SRL	EH-domain containing 1, EH-domain containing 2, epidermal growth factor receptor pathway substrate 15, intersectin 1 (SH3 domain protein), intersectin 2, RALBP1 associated Eps domain containing 1, RALBP1 associated Eps domain containing 2, sarcalumenin	-----	-----	-----
S000005471	YOL111C	LR	MR	MDY2	Mating-Deficient Yeast	Protein involved in inserting tail-anchored proteins into ER membranes; forms a complex with Get4p; required for efficient mating; involved in shmoo formation and nuclear migration in the pre-zygote; associates with ribosomes	Verified	GET5|TMA24	RAD23A, RAD23B	RAD23 homolog A, nucleotide excision repair protein, RAD23 homolog B, nucleotide excision repair protein	-----	-----	-----
S000004563	YML097C	MS	-	VPS9	Vacuolar Protein Sorting	Guanine nucleotide exchange factor (GEF) and ubiquitin receptor; involved in vesicle-mediated vacuolar transport, including Golgi-endosome trafficking and sorting through the multivesicular body (MVB); stimulates the intrinsic guanine nucleotide exchange activity of Rab family members (Vps21p/Ypt52p/Ypt53p); partially redundant with GEF MUK1; required for localization of the CORVET complex to end…	Verified	guanine nucleotide exchange factor VPS9|VPT9|VPL31	GAPVD1, GAPVD1, RABGEF1	GTPase activating protein and VPS9 domains 1, GTPase activating protein and VPS9 domains 1, RAB guanine nucleotide exchange factor (GEF) 1	-----	-----	-----
S000003936	YLL013C	LR	-	PUF3	PUmilio-homology domain Family	Protein of the mitochondrial outer surface; links the Arp2/3 complex with the mitochore during anterograde mitochondrial movement; also binds to and promotes degradation of mRNAs for select nuclear-encoded mitochondrial proteins	Verified	mRNA-binding protein PUF3	PUM1, PUM2	pumilio RNA binding family member 1, pumilio RNA binding family member 2	-----	-----	-----
S000001736	YKR028W	MR	-	SAP190	Sit4 Associated Protein	Protein that forms a complex with the Sit4p protein phosphatase; required for Sit4p function; member of a family of similar proteins including Sap4p, Sap155p, and Sap185p; SAP190 has a paralog, SAP185, that arose from the whole genome duplication	Verified	----------	PPP6R1, PPP6R2, PPP6R3	protein phosphatase 6, regulatory subunit 1, protein phosphatase 6, regulatory subunit 2, protein phosphatase 6, regulatory subunit 3	-----	-----	-----
S000004521	YML057W	MS	LS	CMP2	CalModulin binding Protein	Calcineurin A; one isoform (the other is Cna1p) of the catalytic subunit of calcineurin, a Ca++/calmodulin-regulated protein phosphatase which regulates Crz1p (a stress-response transcription factor), the other calcineurin subunit is CNB1; regulates the function of Aly1p alpha-arrestin; CMP2 has a paralog, CNA1, that arose from the whole genome duplication	Verified	calcineurin catalytic subunit A|CNA2	PPP3CA, PPP3CB, PPP3CC	protein phosphatase 3, catalytic subunit, alpha isozyme, protein phosphatase 3, catalytic subunit, beta isozyme, protein phosphatase 3, catalytic subunit, gamma isozyme	-----	-----	-----
S000000889	YER087W	MR	LR	AIM10	Altered Inheritance rate of Mitochondria	Protein with similarity to tRNA synthetases; non-tagged protein is detected in purified mitochondria; null mutant is viable and displays elevated frequency of mitochondrial genome loss	Verified	putative proline--tRNA ligase AIM10	MRPL39, PARS2	mitochondrial ribosomal protein L39, prolyl-tRNA synthetase 2, mitochondrial (putative)	-----	-----	-----
S000005475	YOL115W	LR	MR	PAP2	Poly(A) Polymerase	Non-canonical poly(A) polymerase; involved in nuclear RNA degradation as a component of TRAMP; catalyzes polyadenylation of hypomodified tRNAs, and snoRNA and rRNA precursors; required for mRNA surveillance and maintenance of genome integrity, serving as a link between RNA and DNA metabolism; overlapping but non-redundant functions with Trf5p; relocalizes to cytosol in response to hypoxia	Verified	non-canonical poly(A) polymerase PAP2|TRF4	PAPD5, PAPD7	PAP associated domain containing 5, PAP associated domain containing 7	-----	-----	-----
S000005051	YNL107W	MS	-	YAF9	Yeast homolog of the human leukemogenic protein AF9	Subunit of NuA4 histone H4 acetyltransferase and SWR1 complexes; may function to antagonize silencing near telomeres; interacts directly with Swc4p; has homology to human leukemogenic protein AF9; contains a YEATS domain	Verified	----------	MLLT1, MLLT3, YEATS2, YEATS4	myeloid/lymphoid or mixed-lineage leukemia; translocated to, 1, myeloid/lymphoid or mixed-lineage leukemia; translocated to, 3, YEATS domain containing 2, YEATS domain containing 4	-----	-----	-----
S000004537	YML072C	MR	-	TCB3	Three Calcium and lipid Binding domains (TriCalBins)	Cortical ER protein involved in ER-plasma membrane tethering; one of 6 proteins (Ist2p, Scs2p, Scs22p, Tcb1p, Tcb2p, Tcb3p) that connect ER to the plasma membrane (PM) and regulate PM phosphatidylinositol-4-phosphate (PI4P) levels by controlling access of Sac1p phosphatase to its substrate PI4P in the PM; localized to the bud via specific mRNA transport; non-tagged protein detected in a phosphory…	Verified	----------	MCTP1, MCTP2, RIMS3, RIMS4	multiple C2 domains, transmembrane 1, multiple C2 domains, transmembrane 2, regulating synaptic membrane exocytosis 3, regulating synaptic membrane exocytosis 4	-----	-----	-----
S000003092	YGL124C	MS	-	MON1	MONensin sensitivity	Subunit of a heterodimeric guanine nucleotide exchange factor (GEF); subunit of the Mon1-Ccz1 GEF complex which stimulates nucleotide exchange and activation of Ypt7p, a Rab family GTPase involved in membrane tethering and fusion events at the late endosome and vacuole; GEF activity is stimulated by membrane association and anionic phospholipids; role in localizing Ypt7p to the vacuolar membrane;…	Verified	AUT12	MON1A, MON1B	MON1 secretory trafficking family member A, MON1 secretory trafficking family member B	-----	-----	-----
S000005777	YOR251C	LR	-	TUM1	ThioUridine Modification	Rhodanese domain sulfur transferase; accepts persulfite from Nfs1p and transfers it to Uba4p in the pathway for 2-thiolation of the wobble uridine base of tRNAs; also stimulates sulfur transfer by Nfs1p; may be mitochondrially localized	Verified	thiosulfate sulfurtransferase	MPST, TST	mercaptopyruvate sulfurtransferase, thiosulfate sulfurtransferase (rhodanese)	-----	-----	-----
S000004734	YMR127C	LR	-	SAS2	Something About Silencing	Histone acetyltransferase (HAT) catalytic subunit of the SAS complex; acetylates free histones and nucleosomes and regulates transcriptional silencing; member of the MYSTacetyltransferase family; other members are Sas4p and Sas5p	Verified	KAT8	KAT5, KAT8	K(lysine) acetyltransferase 5, K(lysine) acetyltransferase 8	-----	-----	-----
S000000103	YBL007C	LR	-	SLA1	Synthetic Lethal with ABP1	Cytoskeletal protein binding protein; required for assembly of the cortical actin cytoskeleton; interacts with proteins regulating actin dynamics and proteins required for endocytosis; found in the nucleus and cell cortex; has 3 SH3 domains	Verified	cytoskeletal protein-binding protein SLA1	EPS15, GRAP, GRAP2, GRB2, ITSN1, ITSN2, SLA, SLA2	epidermal growth factor receptor pathway substrate 15, GRB2-related adaptor protein, GRB2-related adaptor protein 2, growth factor receptor-bound protein 2, intersectin 1 (SH3 domain protein), intersectin 2, Src-like-adaptor, Src-like-adaptor 2	-----	-----	-----
S000002580	YDR173C	MS	-	ARG82	ARGinine requiring	Inositol polyphosphate multikinase (IPMK); sequentially phosphorylates Ins(1,4,5)P3 to form Ins(1,3,4,5,6)P5; also has diphosphoinositol polyphosphate synthase activity; regulates arginine-, phosphate-, and nitrogen-responsive genes	Verified	inositol polyphosphate multikinase|ARGRIII|IPK2|ARGR3	IP6K1, IP6K2, IP6K3, IPMK	inositol hexakisphosphate kinase 1, inositol hexakisphosphate kinase 2, inositol hexakisphosphate kinase 3, inositol polyphosphate multikinase	-----	-----	-----
S000002885	YDR477W	MS	-	SNF1	Sucrose NonFermenting	AMP-activated S/T protein kinase; forms a complex with Snf4p and members of the Sip1p/Sip2p/Gal83p family; required for transcription of glucose-repressed genes, thermotolerance, sporulation, and peroxisome biogenesis; regulates nucleocytoplasmic shuttling of Hxk2p; regulates filamentous growth and acts as a non-canonical GEF, activating Arf3p during invasive growth; SUMOylation by Mms21p inhibit…	Verified	AMP-activated serine/threonine-protein kinase catalytic subunit SNF1|PAS14|HAF3|GLC2|CCR1|CAT1	HUNK, MELK, PRKAA1, PRKAA2, STK40, TRIB1, TRIB2, TRIB3	hormonally up-regulated Neu-associated kinase, maternal embryonic leucine zipper kinase, protein kinase, AMP-activated, alpha 1 catalytic subunit, protein kinase, AMP-activated, alpha 2 catalytic subunit, serine/threonine kinase 40, tribbles pseudokinase 1, tribbles pseudokinase 2, tribbles pseudokinase 3	-----	-----	-----
S000003701	YJL165C	LS	-	HAL5	HALotolerance	Putative protein kinase; overexpression increases sodium and lithium tolerance, whereas gene disruption increases cation and low pH sensitivity and impairs potassium uptake, suggesting a role in regulation of Trk1p and/or Trk2p transporters; HAL5 has a paralog, KKQ8, that arose from the whole genome duplication	Verified	protein kinase HAL5	HUNK, PRKAA2	hormonally up-regulated Neu-associated kinase, protein kinase, AMP-activated, alpha 2 catalytic subunit	-----	-----	-----
S000001106	YHR064C	HS	-	SSZ1	----------	Hsp70 protein that interacts with Zuo1p (a DnaJ homolog); interacts with Zuo1p to form a ribosome-associated complex that binds the ribosome via the Zuo1p subunit; also involved in pleiotropic drug resistance via sequential activation of PDR1 and PDR5; binds ATP	Verified	PDR13	HSPA13, HSPA14, HSPA5	heat shock protein 70kDa family, member 13, heat shock 70kDa protein 14, heat shock 70kDa protein 5 (glucose-regulated protein, 78kDa)	-----	-----	-----
S000005470	YOL110W	MR	-	SHR5	Suppressor of Hyperactive Ras	Palmitoyltransferase subunit; this complex adds a palmitoyl lipid moiety to heterolipidated substrates such as Ras1p and Ras2p through a thioester linkage; palmitoylation is required for Ras2p membrane localization; Palmitoyltransferase is composed of Shr5p and Erf2	Verified	ERF4	GOLGA7, GOLGA7B	golgin A7, golgin A7 family, member B	-----	-----	-----
S000002780	YDR372C	LS	LS	VPS74	Vacuolar Protein Sorting	Golgi phosphatidylinositol-4-kinase effector and PtdIns4P sensor; interacts with the cytosolic domains of cis and medial glycosyltransferases, and in the PtdIns4P-bound state mediates the targeting of these enzymes to the Golgi; interacts with the catalytic domain of Sac1p, the major cellular PtdIns4P phosphatase, to direct dephosphosphorylation of the Golgi pool of PtdIns4P; tetramerization requ…	Verified	MNN3|API1	GOLPH3, GOLPH3L	golgi phosphoprotein 3 (coat-protein), golgi phosphoprotein 3-like	-----	-----	-----
S000005251	YNL307C	MS	-	MCK1	Meiosis and Centromere regulatory Kinase	Dual-specificity ser/thr and tyrosine protein kinase; roles in chromosome segregation, meiotic entry, genome stability, phosphorylation-dependent protein degradation (Rcn1p and Cdc6p), inhibition of protein kinase A, transcriptional regulation, inhibition of RNA pol III, calcium stress and inhibition of Clb2p-Cdc28p after nuclear division; MCK1 has a paralog, YGK3, that arose from the whole genom…	Verified	serine/threonine/tyrosine protein kinase MCK1|CMS1|YPK1	GSK3A, GSK3B	glycogen synthase kinase 3 alpha, glycogen synthase kinase 3 beta	-----	-----	-----
S000003424	YGR192C	MR	-	TDH3	Triose-phosphate DeHydrogenase	Glyceraldehyde-3-phosphate dehydrogenase (GAPDH), isozyme 3; involved in glycolysis and gluconeogenesis; tetramer that catalyzes the reaction of glyceraldehyde-3-phosphate to 1,3 bis-phosphoglycerate; detected in the cytoplasm and cell wall; GAPDH-derived antimicrobial peptides secreted by S. cerevisiae are active against a wide variety of wine-related yeasts and bacteria; binds AU-rich RNA	Verified	glyceraldehyde-3-phosphate dehydrogenase (phosphorylating) TDH3|GAPDH|GPD|SSS2|HSP36|HSP35|GLD1	GAPDH, GAPDHS	glyceraldehyde-3-phosphate dehydrogenase, glyceraldehyde-3-phosphate dehydrogenase, spermatogenic	-----	-----	-----
S000006367	YPR163C	HS	HS	TIF3	Translation Initiation Factor	Translation initiation factor eIF-4B; contains an RNA recognition motif and binds to single-stranded RNA; has RNA annealing activity; interacts with Rps20p at the head of the 40S ribosomal subunit and alters the structure of the mRNA entry channel	Verified	eIF4B|STM1|RBL3	EIF4B, EIF4H	eukaryotic translation initiation factor 4B, eukaryotic translation initiation factor 4H	-----	-----	-----
S000004196	YLR206W	HR	-	ENT2	Epsin N-Terminal homology	Epsin-like protein required for endocytosis and actin patch assembly; functionally redundant with Ent1p; contains clathrin-binding motif at C-terminus; ENT2 has a paralog, ENT1, that arose from the whole genome duplication	Verified	epsin	EPN1, EPN2, EPN3	epsin 1, epsin 2, epsin 3	-----	-----	-----
S000001727	YKR019C	HS	-	IRS4	ncreased rDNA Silencing	EH domain-containing protein; involved in regulating phosphatidylinositol 4,5-bisphosphate levels and autophagy; Irs4p and Tax4p bind and activate the PtdIns phosphatase Inp51p; Irs4p and Tax4p are involved in localizing Atg17p to the PAS; IRS4 has a paralog, TAX4, that arose from the whole genome duplication	Verified	----------	EPS15, ITSN1, ITSN2	epidermal growth factor receptor pathway substrate 15, intersectin 1 (SH3 domain protein), intersectin 2	-----	-----	-----
S000001622	YKL139W	MS	-	CTK1	Carboxy-Terminal domain Kinase	Catalytic (alpha) subunit of C-terminal domain kinase I (CTDK-I); phosphorylates both RNA pol II subunit Rpo21p to affect transcription and pre-mRNA 3' end processing, and ribosomal protein Rps2p to increase translational fidelity; required for H3K36 trimethylation but not dimethylation by Set2p; suggested stimulatory role in 80S formation during translation initiation; similar to the Drosophila …	Verified	cyclin-dependent serine/threonine protein kinase CTK1	CDK10, CDK11A, CDK11B, CDK12, CDK13, CDK9	cyclin-dependent kinase 10, cyclin-dependent kinase 11A, cyclin-dependent kinase 11B, cyclin-dependent kinase 12, cyclin-dependent kinase 13, cyclin-dependent kinase 9	-----	-----	-----
S000003543	YJL006C	MS	-	CTK2	Carboxy-Terminal domain Kinase	Beta subunit of C-terminal domain kinase I (CTDK-I); which phosphorylates both RNA pol II subunit Rpo21p to affect transcription and pre-mRNA 3' end processing, and ribosomal protein Rps2p to increase translational fidelity; relocalizes to the cytosol in response to hypoxia	Verified	----------	CCNK, CCNT1, CCNT2	cyclin K, cyclin T1, cyclin T2	-----	-----	-----
S000003022	YGL054C	MS	-	ERV14	ER Vesicle	COPII-coated vesicle protein; involved in vesicle formation and incorporation of specific secretory cargo; required for the delivery of bud-site selection protein Axl2p and Nha1p antiporter to cell surface; related to Drosophila cornichon; ERV14 has a paralog, ERV15, that arose from the whole genome duplication	Verified	cornichon family protein	CNIH1, CNIH2	cornichon family AMPA receptor auxiliary protein 1, cornichon family AMPA receptor auxiliary protein 2	-----	-----	-----
S000005335	YNR052C	MS	HR	POP2	PGK promoter directed OverProduction	RNase of the DEDD superfamily; subunit of the Ccr4-Not complex that mediates 3' to 5' mRNA deadenylation	Verified	CCR4-NOT core DEDD family RNase subunit POP2|CAF1	CNOT7, CNOT8	CCR4-NOT transcription complex, subunit 7, CCR4-NOT transcription complex, subunit 8	-----	-----	-----
S000006041	YPL120W	MS	-	VPS30	Vacuolar Protein Sorting	Subunit of phosphatidylinositol (PtdIns) 3-kinase complexes I and II; Complex I is essential in autophagy, Complex II is required for vacuolar protein sorting; required for overflow degradation of misfolded proteins when ERAD is saturated; C-terminus has novel globular fold essential for autophagy through the targeting of the PI3-kinase complex I to the pre-autophagosomal structure; ortholog of h…	Verified	beclin 1|ATG6|VPT30|APG6	BECN1, BECN2	beclin 1, autophagy related, beclin 2	-----	-----	-----
S000002344	YDL185W	HS	-	VMA1	Vacuolar Membrane Atpase	Subunit A of the V1 peripheral membrane domain of V-ATPase; protein precursor undergoes self-catalyzed splicing to yield the extein Tfp1p and the intein Vde (PI-SceI), which is a site-specific endonuclease; the V1 peripheral membrane domain of the vacuolar H+-ATPase (V-ATPase) has eight subunits; involved in methionine restriction extension of chronological lifespan in an autophagy-dependent mann…	Verified	H(+)-transporting V1 sector ATPase subunit A|TFP1|CLS8	ATP5B, ATP6V1A	ATP synthase, H+ transporting, mitochondrial F1 complex, beta polypeptide, ATPase, H+ transporting, lysosomal 70kDa, V1 subunit A	-----	-----	-----
S000028508	YCL005W-A	HS	-	VMA9	Vacuolar Membrane Atpase	Vacuolar H+ ATPase subunit e of the V-ATPase V0 subcomplex; essential for vacuolar acidification; interacts with the V-ATPase assembly factor Vma21p in the ER; involved in V0 biogenesis	Verified	H(+)-transporting V0 sector ATPase subunit e|LDB10|CWH36	ATP6V0E1, ATP6V0E2	ATPase, H+ transporting, lysosomal 9kDa, V0 subunit e1, ATPase, H+ transporting V0 subunit e2	-----	-----	-----
S000003502	YGR270W	LS	-	YTA7	Yeast Tat-binding Analog	Protein that localizes to chromatin; has a role in regulation of histone gene expression; has a bromodomain-like region that interacts with the N-terminal tail of histone H3, and an ATPase domain; relocalizes to the cytosol in response to hypoxia; potentially phosphorylated by Cdc28p	Verified	----------	ATAD2, ATAD2B	ATPase family, AAA domain containing 2, ATPase family, AAA domain containing 2B	-----	-----	-----
S000001472	YIR033W	LR	LR	MGA2	Multicopy suppressor of GAm1 (snf2)	ER membrane protein involved in regulation of OLE1 transcription; inactive ER form dimerizes and one subunit is then activated by ubiquitin/proteasome-dependent processing followed by nuclear targeting; MGA2 has a paralog, SPT23, that arose from the whole genome duplication	Verified	----------	ANKFY1, ANKRD7, MTPN, PPP1R16A	ankyrin repeat and FYVE domain containing 1, ankyrin repeat domain 7, myotrophin, protein phosphatase 1, regulatory subunit 16A	-----	-----	-----
S000002351	YDL192W	MS	MS	ARF1	ADP-Ribosylation Factor	ADP-ribosylation factor; GTPase of the Ras superfamily involved in regulation of coated vesicle formation in intracellular trafficking within the Golgi; ARF1 has a paralog, ARF2, that arose from the whole genome duplication; arf1 arf2 double null mutation is complemented by human ARF1, ARF4, ARF5, or ARF6	Verified	Arf family GTPase ARF1	ARF1, ARF3, ARF4, ARF5, ARF6, ARL11, ARL14, ARL4A, ARL4C, ARL4D, ARL5B, TRIM23	ADP-ribosylation factor 1, ADP-ribosylation factor 3, ADP-ribosylation factor 4, ADP-ribosylation factor 5, ADP-ribosylation factor 6, ADP-ribosylation factor-like 11, ADP-ribosylation factor-like 14, ADP-ribosylation factor-like 4A, ADP-ribosylation factor-like 4C, ADP-ribosylation factor-like 4D, ADP-ribosylation factor-like 5B, tripartite motif containing 23	-----	-----	-----
S000003141	YGL173C	HS	LR	XRN1	eXoRiboNuclease	Evolutionarily-conserved 5'-3' exonuclease; component of cytoplasmic processing (P) bodies involved in mRNA decay; also enters the nucleus and positively regulates transcription initiation and elongation; plays a role in microtubule-mediated processes, filamentous growth, ribosomal RNA maturation, and telomere maintenance; activated by the scavenger decapping enzyme Dcs1p	Verified	chromatin-binding exonuclease XRN1|KEM1|SKI1|SEP1|RAR5|DST2	XRN1, XRN2	5'-3' exoribonuclease 1, 5'-3' exoribonuclease 2	-----	-----	-----
S000000049	YAL053W	MS	LR	FLC2	FLavin Carrier	Putative calcium channel involved in calcium release under hypotonic stress; required for uptake of FAD into endoplasmic reticulum; involved in cell wall maintenance; FLC2 has a paralog, YOR365C, that arose from the whole genome duplication	Verified	flavin adenine dinucleotide transporter FLC2|HUF2	-----	-----	-----	-----	-----
S000003816	YJR055W	HS	LR	HIT1	HIgh Temperature growth	Protein involved in C/D snoRNP assembly; regulates abundance of Rsa1p; required for growth at high temperature; similar to human ZNHIT3	Verified	----------	ZNHIT3	zinc finger, HIT-type containing 3	-----	-----	-----
S000004924	YMR307W	LS	MR	GAS1	Glycophospholipid-Anchored Surface protein	Beta-1,3-glucanosyltransferase; required for cell wall assembly and also has a role in transcriptional silencing; localizes to cell surface via a glycosylphosphatidylinositol (GPI) anchor; also found at nuclear periphery; genetic interactions with histone H3 lysine acetyltransferases GCN5 and SAS3 indicate previously unsuspected functions for Gas1 in DNA damage response and cell cycle regulation	Verified	1,3-beta-glucanosyltransferase GAS1|GGP1|CWH52	-----	-----	-----	-----	-----
S000005433	YOL072W	LS	LR	THP1	Tho2/Hpr1 Phenotype	Nuclear pore-associated protein; component of TREX-2 complex (Sac3p-Thp1p-Sus1p-Cdc31p) involved in transcription elongation and mRNA export from the nucleus; involved in post-transcriptional tethering of active genes to the nuclear periphery and to non-nascent mRNP; contains a PAM domain implicated in protein-protein binding	Verified	BUD29	PCID2	PCI domain containing 2	-----	-----	-----
S000005595	YOR069W	MS	LR	VPS5	Vacuolar Protein Sorting	Nexin-1 homolog; required for localizing membrane proteins from a prevacuolar/late endosomal compartment back to late Golgi; structural component of retromer membrane coat complex; forms a retromer subcomplex with Vps17p; required for recruiting the retromer complex to the endosome membranes; VPS5 has a paralog, YKR078W, that arose from the whole genome duplication	Verified	sorting nexin 1|YOR29-20|VPT5|PEP10|GRD2	SNX1, SNX2, SNX7, SNX8	sorting nexin 1, sorting nexin 2, sorting nexin 7, sorting nexin 8	-----	-----	-----
S000006363	YPR159W	LS	HR	KRE6	Killer toxin REsistant	Type II integral membrane protein; required for beta-1,6 glucan biosynthesis; putative beta-glucan synthase; localizes to ER, plasma membrane, sites of polarized growth and secretory vesicles; functionally redundant with Skn1p; KRE6 has a paralog, SKN1, that arose from the whole genome duplication	Verified	beta-glucan synthesis-associated protein KRE6|CWH48	-----	-----	-----	-----	-----
S000002291	YDL133W	LS	LR	SRF1	Spo14 Regulatory Factor	Regulator of phospholipase D (Spo14p); interacts with Spo14p and regulates its catalytic activity; capable of buffering the toxicity of C16:0 platelet activating factor, a lipid that accumulates intraneuronally in Alzheimer's patients	Verified	----------	-----	-----	-----	-----	-----
S000002569	YDR162C	LS	MR	NBP2	Nap1 Binding Protein	Protein involved in the HOG (high osmolarity glycerol) pathway; negatively regulates Hog1p by recruitment of phosphatase Ptc1p the Pbs2p-Hog1p complex; interacts with Bck1p and down regulates the cell wall integrity pathway; found in the nucleus and cytoplasm, contains an SH3 domain and a Ptc1p binding domain (PBM)	Verified	----------	-----	-----	-----	-----	-----
S000002610	YDR202C	MS	LR	RAV2	Regulator of (H+)-ATPase in Vacuolar membrane	Subunit of RAVE complex (Rav1p, Rav2p, Skp1p); the RAVE complex associates with the V1 domain of the vacuolar membrane (H+)-ATPase (V-ATPase) and promotes assembly and reassembly of the holoenzyme	Verified	----------	-----	-----	-----	-----	-----
S000005266	YNL322C	LS	HR	KRE1	Killer toxin REsistant	Cell wall glycoprotein involved in beta-glucan assembly; serves as a K1 killer toxin membrane receptor	Verified	----------	-----	-----	-----	-----	-----
S000003236	YGR004W	LS	LR	PEX31	PEroXisome related	Peroxisomal integral membrane protein; involved in negative regulation of peroxisome size; partially functionally redundant with Pex30p and Pex32p; probably acts at a step downstream of steps mediated by Pex28p and Pex29p; PEX31 has a paralog, PEX30, that arose from the whole genome duplication	Verified	peroxisome biogenesis protein	-----	-----	-----	-----	-----
S000003268	YGR036C	MS	LR	CAX4	CAlmodulin-dependent in cmd one two twenty-siX	Dolichyl pyrophosphate (Dol-P-P) phosphatase; has a luminally oriented active site in the ER; cleaves the anhydride linkage in Dol-P-P; required for Dol-P-P-linked oligosaccharide intermediate synthesis and protein N-glycosylation	Verified	CWH8	DOLPP1	dolichyldiphosphatase 1	-----	-----	-----
S000001659	YKL176C	MS	MS	LST4	Lethal with Sec Thirteen	Subunit of the Lst4p-Lst7p GTPase activating protein complex for Gtr2p; stimulates the GTPase activity of Rag family GTPase Gtr2p, within the context of the Gtr1p-Gtr2p heterodimer, after amino acid stimulation; required for activation of TORC1 in response to amino acid stimulation; recruited to the vacuolar membrane during amino acid starvation and released from the membrane by TORC1; required f…	Verified	----------	-----	-----	-----	-----	-----
S000005746	YOR220W	LR	LR	RCN2	Regulator of CalciNeurin	Protein of unknown function; green fluorescent protein (GFP)-fusion protein localizes to the cytoplasm; phosphorylated in response to alpha factor; protein abundance increases in response to DNA replication stress	Verified	WSP1	-----	-----	-----	-----	-----
S000006250	YPR046W	LR	LR	MCM16	MiniChromosome Maintenance	Component of the Ctf19 complex and the COMA subcomplex; involved in kinetochore-microtubule mediated chromosome segregation; binds to centromere DNA; orthologous to human centromere constitutive-associated network (CCAN) subunit CENP-H and fission yeast fta3	Verified	----------	-----	-----	-----	-----	-----
S000000219	YBR015C	LR	LR	MNN2	MaNNosyltransferase	Alpha-1,2-mannosyltransferase; responsible for addition of the first alpha-1,2-linked mannose to form the branches on the mannan backbone of oligosaccharides, localizes to an early Golgi compartment	Verified	alpha-1,2-mannosyltransferase MNN2|LDB8|CRV4|TTP1	-----	-----	-----	-----	-----
S000000483	YBR279W	LR	LR	PAF1	RNA Polymerase II Associated Factor	Component of the Paf1p complex involved in transcription elongation; binds to and modulates the activity of RNA polymerases I and II; required for expression of a subset of genes, including cell cycle-regulated genes; involved in SER3 repression by helping to maintain SRG1 transcription-dependent nucleosome occupancy; homolog of human PD2/hPAF1	Verified	----------	PAF1	PAF1 homolog, Paf1/RNA polymerase II complex component	-----	-----	-----
S000002734	YDR326C	LR	LR	YSP2	Yeast Suicide Protein	Sterol-binding protein; has a probable role in retrograde transport of sterols from the plasma membrane to the ER; contains two StART-like domains that bind sterols and a GRAM domain; co-localizes to puncta in the cortical ER with Sip3p; one of six StART-like domain-containing proteins in yeast that may be involved in sterol transfer between intracellular membranes; conserved across eukaryotes	Verified	LAM2|LTC4	-----	-----	-----	-----	-----
S000003047	YGL079W	LR	LR	KXD1	KxDL homologue	Subunit of the BLOC-1 complex involved in endosomal maturation; null mutant is sensitive to drug inducing secretion of vacuolar cargo; GFP-fusion protein localizes to the endosome	Verified	KIB1	-----	-----	-----	-----	-----
S000000064	YAR003W	LS	-	SWD1	Set1c, WD40 repeat protein	Subunit of the COMPASS (Set1C) complex; COMPASS methylates histone H3 on lysine 4 and is required in transcriptional silencing near telomeres; WD40 beta propeller superfamily member with similarity to mammalian Rbbp7	Verified	COMPASS subunit protein SWD1|SAF49|CPS50|FUN16	RBBP5	retinoblastoma binding protein 5	-----	-----	-----
S000003747	YJL211C	LR	-	PEX2	partially overlaps the verified gene YJL210W/PEX2	Dubious open reading frame; unlikely to encode a functional protein, based on available experimental and comparative sequence data; partially overlaps the verified gene YJL210W/PEX2	Dubious	----------	-----	-----	-----	-----	-----
S000003734	YJL198W	MS	-	PHO90	PHOsphate metabolism	Low-affinity phosphate transporter; acts upstream of Pho81p in regulation of the PHO pathway; deletion of pho84, pho87, pho89, pho90, and pho91 causes synthetic lethality; transcription independent of Pi and Pho4p activity; overexpression results in vigorous growth; PHO90 has a paralog, PHO87, that arose from the whole genome duplication	Verified	SPX domain-containing inorganic phosphate transporter	-----	-----	-----	-----	-----
S000003726	YJL190C	LR	-	RPS22A	Ribosomal Protein of the Small subunit	Protein component of the small (40S) ribosomal subunit; homologous to mammalian ribosomal protein S15A and bacterial S8; RPS22A has a paralog, RPS22B, that arose from the whole genome duplication	Verified	uS8|ribosomal 40S subunit protein S22A|S8|rp50|YS22|S24A|S22A|RPS24	RPS15A	ribosomal protein S15a	-----	-----	-----
S000003676	YJL140W	MR	-	RPB4	RNA Polymerase B	RNA polymerase II subunit B32; forms dissociable heterodimer with Rpb7p; Rpb4/7 dissociates from RNAPII as Ser2 CTD phosphorylation increases; Rpb4/7 regulates cellular lifespan via mRNA decay process; involved in recruitment of 3'-end processing factors to transcribing RNAPII complex, export of mRNA to cytoplasm under stress conditions; also involved in translation initiation	Verified	DNA-directed RNA polymerase II subunit RPB4|B32|CTF15	POLR2D	polymerase (RNA) II (DNA directed) polypeptide D	-----	-----	-----
S000003653	YJL117W	MS	-	PHO86	PHOsphate metabolism	Endoplasmic reticulum (ER) resident protein; required for ER exit of the high-affinity phosphate transporter Pho84p, specifically required for packaging of Pho84p into COPII vesicles; protein abundance increases in response to DNA replication stress	Verified	----------	-----	-----	-----	-----	-----
S000003599	YJL063C	MR	-	MRPL8	Mitochondrial Ribosomal Protein, Large subunit	Mitochondrial ribosomal protein of the large subunit	Verified	mitochondrial 54S ribosomal protein YmL8|YmL8|HRD238	MRPL17	mitochondrial ribosomal protein L17	-----	-----	-----
S000003598	YJL062W	MR	-	LAS21	Local Anestheticum Sensitive	Integral plasma membrane protein; involved in the synthesis of the glycosylphosphatidylinositol (GPI) core structure; mutations affect cell wall integrity	Verified	mannose-ethanolamine phosphotransferase LAS21|GPI7	-----	-----	-----	-----	-----
S000003847	YJR087W	LR	-	ECM2	partially overlaps the verified genes STE18 and ECM2	Dubious open reading frame; unlikely to encode a functional protein, based on available experimental and comparative sequence data; not conserved in closely related Saccharomyces species; partially overlaps the verified genes STE18 and ECM2	Dubious	----------	-----	-----	-----	-----	-----
S000001687	YKL204W	MS	-	EAP1	EIF4E-Associated Protein	eIF4E-associated protein, competes with eIF4G for binding to eIF4E; accelerates mRNA degradation by promoting decapping, facilitated by interaction with eIF4E; essential for Puf5p mediated repression; associates with Puf5p and Dhh1p; inhibits cap-dependent translation; functions independently of eIF4E to maintain genetic stability; plays a role in cell growth, implicated in the TOR signaling casc…	Verified	----------	-----	-----	-----	-----	-----
S000001539	YKL056C	LS	-	TMA19	Translation Machinery Associated	Protein that associates with ribosomes; homolog of translationally controlled tumor protein; green fluorescent protein (GFP)-fusion protein localizes to the cytoplasm and relocates to the mitochondrial outer surface upon oxidative stress	Verified	MMI1|RBF18	TPT1	tumor protein, translationally-controlled 1	-----	-----	-----
S000001793	YKR085C	LR	-	MRPL20	Mitochondrial Ribosomal Protein, Large subunit	Mitochondrial ribosomal protein of the large subunit	Verified	mitochondrial 54S ribosomal protein YmL20|YmL20	-----	-----	-----	-----	-----
S000003956	YLL033W	MR	-	IRC19	Increased Recombination Centers	Protein of unknown function; YLL033W is not an essential gene but mutant is defective in spore formation; null mutant displays increased levels of spontaneous Rad52p foci	Verified	RRG4|GON2	-----	-----	-----	-----	-----
S000003951	YLL028W	MR	-	TPO1	Transporter of POlyamines	Polyamine transporter of the major facilitator superfamily; member of the 12-spanner drug:H(+) antiporter DHA1 family; recognizes spermine, putrescine, and spermidine; catalyzes uptake of polyamines at alkaline pH and excretion at acidic pH; during oxidative stress exports spermine, spermidine from the cell, which controls timing of expression of stress-responsive genes; phosphorylation enhances …	Verified	----------	-----	-----	-----	-----	-----
S000004128	YLR138W	LR	-	NHA1	Na+/H+ Antiporter	Na+/H+ antiporter; involved in sodium and potassium efflux through the plasma membrane; required for alkali cation tolerance at acidic pH	Verified	----------	-----	-----	-----	-----	-----
S000004159	YLR169W	LR	-	APS1	APS1	Dubious open reading frame; unlikely to encode a functional protein, based on available experimental and comparative sequence data	Dubious	----------	-----	-----	-----	-----	-----
S000004172	YLR182W	LS	-	SWI6	SWItching deficient	Transcription cofactor; forms complexes with Swi4p and Mbp1p to regulate transcription at the G1/S transition; involved in meiotic gene expression; also binds Stb1p to regulate transcription at START; cell wall stress induces phosphorylation by Mpk1p, which regulates Swi6p localization; required for the unfolded protein response, independently of its known transcriptional coactivators	Verified	transcriptional regulator SWI6|SDS11|PSL8	-----	-----	-----	-----	-----
S000028808	YLR264C-A	LS	-	----------	Putative protein of unknown function	Putative protein of unknown function	Uncharacterized	----------	-----	-----	-----	-----	-----
S000004353	YLR361C	MS	-	DCR2	Dose-dependent Cell cycle Regulator	Protein phosphatase; involved in downregulation of the unfolded protein response (UPR), at least in part through dephosphorylation of Ire1p; dosage-dependent positive regulator of the G1/S phase transition through control of the timing of START; physically interacts with, dephosphorylates and destabilizes Sic1p; SWAT-GFP and mCherry fusion proteins localize to the vacuole	Verified	phosphoprotein phosphatase	-----	-----	-----	-----	-----
S000004400	YLR408C	MR	-	BLS1	BLoS1-homologue	Subunit of the BLOC-1 complex involved in endosomal maturation; green fluorescent protein (GFP)-fusion protein localizes to the endosome; YLR408C is not an essential gene	Verified	BLB1	-----	-----	-----	-----	-----
S000004488	YML026C	LS	-	RPS18B	Ribosomal Protein of the Small subunit	Protein component of the small (40S) ribosomal subunit; homologous to mammalian ribosomal protein S18 and bacterial S13; RPS18B has a paralog, RPS18A, that arose from the whole genome duplication; protein abundance increases in response to DNA replication stress	Verified	uS13|ribosomal 40S subunit protein S18B|S18B|S13	RPS18	ribosomal protein S18	-----	-----	-----
S000004633	YMR031C	LR	-	EIS1	EISosome	Component of the eisosome required for proper eisosome assembly; similar to Uso1p; authentic, non-tagged protein is detected in a phosphorylated state in highly purified mitochondria in high-throughput studies; protein increases in abundance and relocalizes from plasma membrane to cytoplasm upon DNA replication stress; EIS1 has a paralog, YKL050C, that arose from the whole genome duplication	Verified	----------	-----	-----	-----	-----	-----
S000004712	YMR106C	LR	-	YKU80	Yeast KU protein	Subunit of telomeric Ku complex (Yku70p-Yku80p); involved in telomere length maintenance, structure and telomere position effect; required for localization of telomerase ribonucleoprotein via interaction with TLC1 guide RNA; relocates to sites of double-strand cleavage to promote nonhomologous end joining during DSB repair; colocalizes with quiescent cell telomere hyperclusters	Verified	ATP-dependent DNA helicase YKU80|HDF2	XRCC5	X-ray repair complementing defective repair in Chinese hamster cells 5 (double-strand-break rejoining)	-----	-----	-----
S000004731	YMR124W	LR	-	EPO1	Endoplasmic reticulum POlarization	Protein involved in septin-ER tethering; interacts with ER membrane protein, Scs2p, and Shs1p, a septin ring component, at bud neck to create ER diffusion barrier; GFP-fusion protein localizes to the cell periphery, cytoplasm, bud, and bud neck; interacts with Crm1p in two-hybrid assay; YMR124W has a paralog, YLR031W, that arose from the whole genome duplication	Verified	----------	-----	-----	-----	-----	-----
S000004763	YMR154C	LR	-	RIM13	Regulator of IME2	Calpain-like cysteine protease; involved in proteolytic activation of Rim101p in response to alkaline pH; localizes to punctate structures in alkaline conditions and in vps4 mutant; has similarity to A. nidulans palB	Verified	CPL1	-----	-----	-----	-----	-----
S000004767	YMR158W	MR	-	MRPS8	Mitochondrial Ribosomal Protein, Small subunit	Mitochondrial ribosomal protein of the small subunit	Verified	mitochondrial 37S ribosomal protein MRPS8	-----	-----	-----	-----	-----
S000004851	YMR238W	MS	-	DFG5	Defective for Filamentous Growth	Putative mannosidase; essential glycosylphosphatidylinositol (GPI)-anchored membrane protein required for cell wall biogenesis in bud formation, involved in filamentous growth, homologous to Dcw1p	Verified	putative mannan endo-1,6-alpha-mannosidase	-----	-----	-----	-----	-----
S000004930	YMR313C	MR	-	TGL3	TriacylGlycerol Lipase	Bifunctional triacylglycerol lipase and LPE acyltransferase; major lipid particle-localized triacylglycerol (TAG) lipase; catalyzes acylation of lysophosphatidylethanolamine (LPE), a function which is essential for sporulation; protein level and stability of Tgl3p are markedly reduced in the absence of lipid droplets; required with Tgl4p for timely bud formation	Verified	bifunctional triglyceride lipase/lysophosphatidylethanolamine acyltransferase	-----	-----	-----	-----	-----
S000005235	YNL291C	MR	-	MID1	Mating pheromone-Induced Death	N-glycosylated integral membrane protein of the ER and plasma membrane; functions as a stretch-activated Ca2+-permeable cation channel required for Ca2+ influx stimulated by pheromone; interacts with Cch1p; forms an oligomer	Verified	----------	-----	-----	-----	-----	-----
S000005159	YNL215W	LR	-	IES2	Ino Eighty Subunit	Protein that associates with the INO80 chromatin remodeling complex; associates with the INO80 complex under low-salt conditions; essential for growth under anaerobic conditions; protein abundance increases in response to DNA replication stress	Verified	----------	INO80B	INO80 complex subunit B	-----	-----	-----
S000005049	YNL105W	MR	-	RRT16	Regulator of rDNA Transcription	Dubious open reading frame; unlikely to encode a functional protein, based on available experimental and comparative sequence data; partially overlaps verified gene INP52; identified in a screen for mutants with decreased levels of rDNA transcription	Dubious	----------	-----	-----	-----	-----	-----
S000005341	YNR058W	MS	-	BIO3	BIOtin	7,8-diamino-pelargonic acid aminotransferase (DAPA); catalyzes the second step in the biotin biosynthesis pathway; BIO3 is in a cluster of 3 genes (BIO3, BIO4, and BIO5) that mediate biotin synthesis; BIO3 and BIO4 were acquired by horizontal gene transfer (HGT) from bacteria	Verified	adenosylmethionine-8-amino-7-oxononanoate transaminase	-----	-----	-----	-----	-----
S000005350	YNR067C	LR	-	DSE4	Daughter Specific Expression	Daughter cell-specific secreted protein with similarity to glucanases; degrades cell wall from the daughter side causing daughter to separate from mother	Verified	endo-1,3(4)-beta-glucanase|ENG1	-----	-----	-----	-----	-----
S000005522	YOL162W	LR	-	----------	Putative protein of unknown function; member of the Dal5p subfamily of the major facilitator family	Putative protein of unknown function; member of the Dal5p subfamily of the major facilitator family	Uncharacterized	----------	-----	-----	-----	-----	-----
S000005447	YOL087C	LS	-	DUF1	DUB-associated Factor 1	Ubiquitin-binding protein of unknown function; contains one WD40 repeat in a beta-propeller fold; green fluorescent protein (GFP)-fusion protein localizes to the cytoplasm; homolog of human WDR48/UAF1, which is involved in regulating the Fanconi anemia pathway; deletion mutant is sensitive to various chemicals including phenanthroline, sanguinarine, and nordihydroguaiaretic acid	Verified	----------	WDR48	WD repeat domain 48	-----	-----	-----
S000005410	YOL050C	MR	-	GAL11	overlaps verified gene GAL11	Dubious open reading frame; unlikely to encode a functional protein, based on available experimental and comparative sequence data; overlaps verified gene GAL11; deletion confers sensitivity to 4-(N-(S-glutathionylacetyl)amino) phenylarsenoxide (GSAO)	Dubious	----------	-----	-----	-----	-----	-----
S000005372	YOL012C	LS	-	HTZ1	Histone Two A Z1	Histone variant H2AZ; exchanged for histone H2A in nucleosomes by the SWR1 complex; involved in transcriptional regulation through prevention of the spread of silent heterochromatin; Htz1p-containing nucleosomes facilitate RNA Pol II passage by affecting correct assembly and modification status of RNA Pol II elongation complexes and by favoring efficient nucleosome remodeling	Verified	histone H2AZ|H2AZ|H2A.F/Z|HTA3	H2AFZ	H2A histone family, member Z	-----	-----	-----
S000005594	YOR068C	MS	-	VAM10	VAcuolar Morphogenesis	Protein involved in vacuole morphogenesis; acts at an early step of homotypic vacuole fusion that is required for vacuole tethering	Verified	YOR29-19	-----	-----	-----	-----	-----
S000005761	YOR235W	LS	-	IRC13	Increased Recombination Centers	Dubious open reading frame; unlikely to encode a functional protein, based on available experimental and comparative sequence data; null mutant displays increased levels of spontaneous Rad52 foci	Dubious	----------	-----	-----	-----	-----	-----
S000006073	YPL152W	MR	-	RRD2	Resistant to Rapamycin Deletion	Peptidyl-prolyl cis/trans-isomerase; also activates the phosphotyrosyl phosphatase activity of protein phosphatase 2A (PP2A); regulates G1 phase progression, the osmoresponse, microtubule dynamics; subunit of the Tap42p-Pph21p-Rrd2p complex; protein abundance increases in response to DNA replication stress	Verified	peptidylprolyl isomerase RRD2|YPA2	PPP2R4	protein phosphatase 2A activator, regulatory subunit 4	-----	-----	-----
S000006243	YPR039W	LR	-	ERV2 TIP41	overlaps the verified non essential genes ERV2/YPR037C and TIP41/YPR040W	Dubious open reading frame; unlikely to encode a functional protein, based on available experimental and comparative sequence data; partially overlaps the verified non essential genes ERV2/YPR037C and TIP41/YPR040W	Dubious	----------	-----	-----	-----	-----	-----
S000028597	YBL071C-B	MS	-	----------	Putative protein of unknown function	Putative protein of unknown function; identified by gene-trapping, microarray-based expression analysis, and genome-wide homology searching	Uncharacterized	----------	-----	-----	-----	-----	-----
S000000216	YBR012C	LR	-	----------	Dubious open reading frame; unlikely to encode a functional protein, based on available experimental and comparative sequence data; expression induced by iron-regulated transcriptional activator Aft2p	Dubious open reading frame; unlikely to encode a functional protein, based on available experimental and comparative sequence data; expression induced by iron-regulated transcriptional activator Aft2p	Dubious	----------	-----	-----	-----	-----	-----
S000028510	YBR111W-A	LS	-	SUS1	Sl gene Upstream of ySa1	Component of both the SAGA histone acetylase and TREX-2 complexes; interacts with RNA polymerase II; involved in mRNA export coupled transcription activation and elongation; involved in post-transcriptional tethering of active genes to the nuclear periphery and to non-nascent mRNP	Verified	----------	-----	-----	-----	-----	-----
S000000351	YBR147W	LR	-	RTC2	Restriction of Telomere Capping	Putative vacuolar membrane transporter for cationic amino acids; likely contributes to amino acid homeostasis by exporting cationic amino acids from the vacuole; positive regulation by Lys14p suggests that lysine may be the primary substrate; member of the PQ-loop family, with seven transmembrane domains; similar to mammalian PQLC2 vacuolar transporter; RTC2 has a paralog, YPQ1, that arose from t…	Verified	cationic amino acid transporter|YPQ3|RRT11	PQLC2	PQ loop repeat containing 2	-----	-----	-----
S000000382	YBR178W	LR	-	EHT1	partially overlaps the verified gene YBR177C EHT1	Dubious open reading frame; unlikely to encode a functional protein, based on available experimental and comparative sequence data; partially overlaps the verified gene YBR177C	Dubious	----------	-----	-----	-----	-----	-----
S000000479	YBR275C	LR	-	RIF1	RAP1-Interacting Factor	Protein that binds to the Rap1p C-terminus; acts synergistically with Rif2p to help control telomere length and establish telomeric silencing; involved in control of DNA replication; contributes to resection of DNA double strand breaks (DSBs); deletion results in telomere elongation	Verified	DNA-binding protein RIF1	RIF1	replication timing regulatory factor 1	-----	-----	-----
S000000491	YBR287W	MS	-	----------	Protein of unknown function; green fluorescent protein (GFP)-fusion protein localizes to the ER; YBR287W is not an essential gene	Protein of unknown function; green fluorescent protein (GFP)-fusion protein localizes to the ER; YBR287W is not an essential gene	Uncharacterized	ZSP1	-----	-----	-----	-----	-----
S000000597	YCR004C	LR	-	YCP4	----------	Protein of unknown function; has sequence and structural similarity to flavodoxins; predicted to be palmitoylated; the authentic, non-tagged protein is detected in highly purified mitochondria in high-throughput studies	Verified	flavodoxin-like fold family protein	-----	-----	-----	-----	-----
S000000657	YCR061W	LR	-	----------	Cyto	Protein of unknown function; green fluorescent protein (GFP)-fusion protein localizes to the cytoplasm in a punctate pattern; induced by treatment with 8-methoxypsoralen and UVA irradiation	Uncharacterized	YCR062W	-----	-----	-----	-----	-----
S000000667	YCR071C	MR	-	IMG2	Integrity of Mitochondrial Genome	Mitochondrial ribosomal protein of the large subunit; conserved in metazoa, with similarity to human mitochondrial ribosomal protein MRPL49	Verified	mitochondrial 54S ribosomal protein IMG2	MRPL49	mitochondrial ribosomal protein L49	-----	-----	-----
S000002350	YDL191W	HR	-	RPL35A	Ribosomal Protein of the Large subunit	Ribosomal 60S subunit protein L35A; homologous to mammalian ribosomal protein L35 and bacterial L29; RPL35A has a paralog, RPL35B, that arose from the whole genome duplication	Verified	uL29|ribosomal 60S subunit protein L35A|L35A|L29|SOS1	-----	-----	-----	-----	-----
S000002235	YDL077C	MS	-	VAM6	VAcuolar Morphogenesis	Guanine nucleotide exchange factor for the GTPase Gtr1p; subunit of the HOPS endocytic tethering complex; vacuole membrane protein; functions as a Rab GTPase effector, interacting with both GTP- and GDP-bound conformations of Ypt7p; facilitates tethering and promotes membrane fusion events at the late endosome and vacuole; required for both membrane and protein trafficking; component of vacuole-m…	Verified	VPS39|VPL22|VPL18|CVT4	TGFBRAP1, VPS39	transforming growth factor beta receptor associated protein 1, vacuolar protein sorting 39 homolog (S. cerevisiae)	-----	-----	-----
S000002233	YDL075W	MS	-	RPL31A	Ribosomal Protein of the Large subunit	Ribosomal 60S subunit protein L31A; associates with karyopherin Sxm1p; loss of both Rpl31p and Rpl39p confers lethality; homologous to mammalian ribosomal protein L31, no bacterial homolog; RPL31A has a paralog, RPL31B, that arose from the whole genome duplication	Verified	eL31|ribosomal 60S subunit protein L31A|L31e|YL28|L34A|L31A|RPL34	-----	-----	-----	-----	-----
S000002603	YDR195W	MS	-	REF2	RNA End Formation	RNA-binding protein; involved in the cleavage step of mRNA 3'-end formation prior to polyadenylation, and in snoRNA maturation; part of holo-CPF subcomplex APT, which associates with 3'-ends of snoRNA- and mRNA-encoding genes; putative regulatory subunit of type 1 protein phosphatase Glc7p, required for actomyosin ring formation, and for timely dephosphorylation and release of Bnr1p from the divi…	Verified	RNA-processing protein REF2	-----	-----	-----	-----	-----
S000002645	YDR237W	LR	-	MRPL7	Mitochondrial Ribosomal Protein, Large subunit	Mitochondrial ribosomal protein of the large subunit; MRPL7 produces both YmL5 and YmL7, which are two different modified forms of the same protein	Verified	mitochondrial 54S ribosomal protein YmL7/YmL5|YmL7|YmL5	-----	-----	-----	-----	-----
S000002653	YDR245W	LS	-	MNN10	MaNNosyltransferase	Subunit of a Golgi mannosyltransferase complex; complex mediates elongation of the polysaccharide mannan backbone; membrane protein of the mannosyltransferase family; other members of the complex are Anp1p, Mnn9p, Mnn11p, and Hoc1p	Verified	alpha-1,6-mannosyltransferase|REC41|SLC2|BED1	-----	-----	-----	-----	-----
S000002676	YDR268W	LR	-	MSW1	Mitochondrial aminoacyl-tRNA Synthetase, tryptophan (W)	Mitochondrial tryptophanyl-tRNA synthetase	Verified	tryptophan--tRNA ligase MSW1	WARS2	tryptophanyl tRNA synthetase 2, mitochondrial	-----	-----	-----
S000002765	YDR357C	LR	-	CNL1	CNo-Like	Subunit of the BLOC-1 complex involved in endosomal maturation; interacts with Msb3p; null mutant is sensitive to drug inducing secretion of vacuolar cargo; green fluorescent protein (GFP)-fusion protein localizes to the cytoplasm	Verified	BLC1	-----	-----	-----	-----	-----
S000002799	YDR391C	LR	-	----------	possibly involved in zinc homeostasis; Bdf1p-dependent transcription induced by salt stress (Cyto and nucleus)	Putative protein of unknown function; possibly involved in zinc homeostasis; Bdf1p-dependent transcription induced by salt stress; green fluorescent protein (GFP)-fusion protein localizes to both the cytoplasm and the nucleus	Uncharacterized	----------	-----	-----	-----	-----	-----
S000002894	YDR486C	LS	-	VPS60	Vacuolar Protein Sorting	Protein involved in late endosome to vacuole transport; cytoplasmic and vacuolar membrane protein; required for normal filament maturation during pseudohyphal growth; may function in targeting cargo proteins for degradation; interacts with Vta1p	Verified	CHM5|MOS10	CHMP5	charged multivesicular body protein 5	-----	-----	-----
S000002913	YDR505C	LS	-	PSP1	Polymerase SuPpressor	Asn and gln rich protein of unknown function; high-copy suppressor of POL1 (DNA polymerase alpha) and partial suppressor of CDC2 (polymerase delta) and CDC6 (pre-RC loading factor) mutations; overexpression results in growth inhibition; PSP1 has a paralog, YLR177W, that arose from the whole genome duplication	Verified	GIN5	-----	-----	-----	-----	-----
S000000780	YEL054C	MR	-	RPL12A	Ribosomal Protein of the Large subunit	Ribosomal 60S subunit protein L12A; rpl12a rpl12b double mutant exhibits slow growth and slow translation; homologous to mammalian ribosomal protein L12 and bacterial L11; RPL12A has a paralog, RPL12B, that arose from the whole genome duplication	Verified	uL11|ribosomal 60S subunit protein L12A|L11|YL23|L15A|L12A	RPL12	ribosomal protein L12	-----	-----	-----
S000000762	YEL036C	MS	-	ANP1	ANP and osmotic sensitive	Subunit of the alpha-1,6 mannosyltransferase complex; type II membrane protein; has a role in retention of glycosyltransferases in the Golgi; involved in osmotic sensitivity and resistance to aminonitrophenyl propanediol	Verified	MNN8|GEM3	-----	-----	-----	-----	-----
S000000755	YEL029C	LR	-	BUD16	BUD site selection	Putative pyridoxal kinase; a key enzyme involved in pyridoxal 5'-phosphate synthesis, the active form of vitamin B6; required for genome integrity; involved in bud-site selection; similarity to yeast BUD17 and human pyridoxal kinase (PDXK)	Verified	putative pyridoxal kinase BUD16	PDXK	pyridoxal (pyridoxine, vitamin B6) kinase	-----	-----	-----
S000002961	YER119C-A	LS	-	SCS2	SCS2	Dubious open reading frame; unlikely to encode a functional protein, based on available experimental and comparative sequence data; not conserved in closely related Saccharomyces species; deletion mutation blocks replication of Brome mosaic virus in S. cerevisiae, but this is likely due to effects on the overlapping gene SCS2	Dubious	----------	-----	-----	-----	-----	-----
S000000953	YER151C	MS	-	UBP3	UBiquitin-specific Protease	Ubiquitin-specific protease involved in transport and osmotic response; negatively regulates Ras/PKA signaling; interacts with Bre5p to coregulate anterograde, retrograde transport between ER and Golgi; involved in transcription elongation in response to osmostress through phosphorylation at Ser695 by Hog1p; inhibitor of gene silencing; role in ribophagy; cleaves ubiquitin fusions but not polyubi…	Verified	mRNA-binding ubiquitin-specific protease UBP3|BLM3	USP10	ubiquitin specific peptidase 10	-----	-----	-----
S000028628	YFL013W-A	LR	-	IES1	IES1	Dubious open reading frame; unlikely to encode a functional protein, based on available experimental and comparative sequence data; partially overlaps IES1/YFL013C; identified by gene-trapping, microarray expression analysis, and genome-wide homology searching	Dubious	----------	-----	-----	-----	-----	-----
S000001909	YFR013W	LR	-	IOC3	Iswi One Complex	Subunit of the Isw1a complex; Isw1a has nucleosome-stimulated ATPase activity and represses transcription initiation by specific positioning of a promoter proximal dinucleosome; promotes nucleosome shifts in the 5 prime direction; IOC3 has a paralog, ESC8, that arose from the whole genome duplication	Verified	----------	-----	-----	-----	-----	-----
S000001953	YFR057W	LR	-	----------	Putative protein of unknown function	Putative protein of unknown function	Uncharacterized	----------	-----	-----	-----	-----	-----
S000003186	YGL218W	LS	-	MDM34	MDM34; deletion in cyr1 mutant results in loss of stress resistance	Dubious open reading frame; unlikely to encode a functional protein, based on available experimental and comparative sequence data; not conserved in closely related Saccharomyces species; 93% of ORF overlaps the verified gene MDM34; deletion in cyr1 mutant results in loss of stress resistance	Dubious	SRF1	-----	-----	-----	-----	-----
S000003103	YGL135W	MS	-	RPL1B	Ribosomal Protein of the Large subunit	Ribosomal 60S subunit protein L1B; N-terminally acetylated; homologous to mammalian ribosomal protein L10A and bacterial L1; RPL1B has a paralog, RPL1A, that arose from the whole genome duplication; rpl1a rpl1b double null mutation is lethal	Verified	uL1|ribosomal 60S subunit protein L1B|L1|L1B|SSM2	RPL10A	ribosomal protein L10a	-----	-----	-----
S000003068	YGL100W	LS	-	SEH1	SEc13 Homolog	Subunit of the Nup84 nuclear pore and SEACAT subcomplexes; involved in nucleocytoplasmic transport and NPC biogenesis in the nuclear pore subcomplex; subunit of SEACAT, a subcomplex of the SEA complex that inhibits the TORC1 inhibitory role of SEACIT (Iml1p-Npr2p-Npr3p), a GAP for Gtr1p in response to amino acid limitation, thereby resulting in activation of TORC1 signaling; SEA is a coatomer-rel…	Verified	----------	SEH1L	SEH1-like nucleoporin	-----	-----	-----
S000003032	YGL064C	LR	-	MRH4	Mitochondrial RNA Helicase	Mitochondrial ATP-dependent RNA helicase of the DEAD-box family; required for assembly of the large subunit of mitochondrial ribosomes; binds to the large subunit rRNA, 21S_rRNA; localizes to the matrix face of the mitochondrial inner membrane and associates with the large subunit precursor and with mature ribosomes	Verified	ATP-dependent RNA helicase	DDX52	DEAD (Asp-Glu-Ala-Asp) box polypeptide 52	-----	-----	-----
S000002982	YGL014W	MR	-	PUF4	PUmilio-homology domain Family	Member of the PUF protein family; PUF family is defined by the presence of Pumilio homology domains that confer RNA binding activity; preferentially binds mRNAs encoding nucleolar ribosomal RNA-processing factors	Verified	YGL023	-----	-----	-----	-----	-----
S000003318	YGR086C	MS	-	PIL1	Phosphorylation Inhibited by Long chain bases	Eisosome core component; eisosomes are large immobile cell cortex structures associated with endocytosis; detected in phosphorylated state in mitochondria; phosphorylated on Thr233 upon Pkc1p hyperactivation in a Slt2p MAPK-dependent fashion; null mutant shows activation of Pkc1p/Ypk1p stress resistance pathways; member of BAR domain family; protein increases in abundance and relocalizes from pla…	Verified	lipid-binding protein PIL1	-----	-----	-----	-----	-----
S000003321	YGR089W	MS	-	NNF2	----------	Protein that exhibits physical and genetic interactions with Rpb8p; Rpb8p is a subunit of RNA polymerases I, II, and III; computational analysis of large-scale protein-protein interaction data suggests a role in chromosome segregation	Verified	----------	-----	-----	-----	-----	-----
S000003391	YGR159C	MS	-	NSR1	----------	Nucleolar protein that binds nuclear localization sequences; required for pre-rRNA processing and ribosome biogenesis; binds to single stranded telomeric DNA and mRNA; methylated by Hmt1p; interaction with Top1p and nucleolar localization are negatively regulated by polyphosphorylation	Verified	SHE5	SART3	squamous cell carcinoma antigen recognized by T cells 3	-----	-----	-----
S000007608	YGR271C-A	MS	-	EFG1	Exit From G1	Essential protein required for maturation of 18S rRNA; null mutant is sensitive to hydroxyurea and is delayed in recovering from alpha-factor arrest; green fluorescent protein (GFP)-fusion protein localizes to the nucleolus	Verified	YGR272C	-----	-----	-----	-----	-----
S000001046	YHR004C	LS	-	NEM1	Nuclear Envelope Morphology	Probable catalytic subunit of Nem1p-Spo7p phosphatase holoenzyme; regulates nuclear growth by controlling phospholipid biosynthesis, required for normal nuclear envelope morphology and sporulation; homolog of the human protein Dullard	Verified	Nem1-Spo7 phosphatase catalytic subunit NEM1	CTDNEP1	CTD nuclear envelope phosphatase 1	-----	-----	-----
S000001054	YHR012W	MS	-	VPS29	Vacuolar Protein Sorting	Subunit of the membrane-associated retromer complex; endosomal protein; essential for endosome-to-Golgi retrograde transport; forms a subcomplex with Vps35p and Vps26p that selects cargo proteins for endosome-to-Golgi retrieval	Verified	retromer subunit VPS29|VPT6|PEP11	VPS29	VPS29 retromer complex component	-----	-----	-----
S000001087	YHR045W	LR	-	----------	Possible role in iron metabolism and/or amino acid and carbohydrate metabolism (RE)	Putative protein of unknown function; possible role in iron metabolism and/or amino acid and carbohydrate metabolism; green fluorescent protein (GFP)-fusion protein localizes to the endoplasmic reticulum	Uncharacterized	----------	-----	-----	-----	-----	-----
S000001289	YIL027C	MR	-	EMC5	ER Membrane protein Complex	Member of conserved ER transmembrane complex; required for efficient folding of proteins in the ER; null mutant displays induction of the unfolded protein response, and also shows K1 killer toxin resistance; homologous to worm B0334.15/EMC-5, fly CG15168, human MMGT	Verified	KRE27	-----	-----	-----	-----	-----
S000001272	YIL010W	MS	-	DOT5	Disruptor Of Telomeric silencing	Nuclear thiol peroxidase; functions as an alkyl-hydroperoxide reductase during post-diauxic growth	Verified	thioredoxin peroxidase DOT5	-----	-----	-----	-----	-----
S000001481	YIR042C	LR	-	----------	Putative protein of unknown function; YIR042C is a non-essential gene	Putative protein of unknown function; YIR042C is a non-essential gene	Uncharacterized	----------	-----	-----	-----	-----	-----
S000028807	YKL158W	MS	-	APE2	exon of an adjacent ORF, YKL157W APE2	Merged open reading frame; does not encode a discrete protein; YKL158W was originally annotated as an independent ORF, but was later demonstrated to be an exon of an adjacent ORF, YKL157W	Merged	exon of an adjacent ORF, YKL157W APE2	-----	-----	-----	-----	-----
S000028559	YKR004C-A	LS	-	ECM9	exon of an adjacent ORF, YKR004C/ECM9	Merged open reading frame; does not encode a discreet protein; YKR004C-A was originally annotated as an independent ORF, but was later demonstrated to be an exon of an adjacent ORF, YKR004C	Merged	exon of an adjacent ORF, YKR004C/ECM9	-----	-----	-----	-----	-----
S000000073	YAR020C	LR	LR	PAU7	seriPAUperin family	Member of the seripauperin multigene family; active during alcoholic fermentation, regulated by anaerobiosis, inhibited by oxygen, repressed by heme	Verified	seripauperin PAU7	-----	-----	-----	-----	-----
S000003740	YJL204C	HS	HS	RCY1	ReCYcling	F-box protein involved in recycling endocytosed proteins; involved in recycling plasma membrane proteins internalized by endocytosis; localized to sites of polarized growth; direct interaction with C-terminal cytoplasmic region of Drs2p plays an important role for Drs2p function in endocytic recycling pathway	Verified	----------	EXOC5	exocyst complex component 5	-----	-----	-----
S000003724	YJL188C	HS	HS	BUD19	BUD site selection	Dubious open reading frame; unlikely to encode a functional protein, based on available experimental and comparative sequence data; not conserved in closely related Saccharomyces species; 88% of ORF overlaps the verified gene RPL39; diploid mutant displays a weak budding pattern phenotype in a systematic assay	Dubious	----------	-----	-----	-----	-----	-----
S000003611	YJL075C	MS	MS	APQ13	----------	Dubious open reading frame; unlikely to encode a functional protein, based on available experimental and comparative sequence data; not conserved in closely related Saccharomyces species; 85% of ORF overlaps the verified gene NET1; null mutant is sensitive to sorbate	Dubious	----------	-----	-----	-----	-----	-----
S000001695	YKL212W	HS	MS	SAC1	Suppressor of ACtin	Phosphatidylinositol phosphate (PtdInsP) phosphatase; involved in hydrolysis of PtdIns[4]P in the early and medial Golgi; regulated by interaction with Vps74p; ER localized transmembrane protein which cycles through the Golgi; involved in protein trafficking and processing, secretion, and cell wall maintenance; regulates sphingolipid biosynthesis through the modulation of PtdIns(4)P metabolism	Verified	phosphatidylinositol-3-phosphatase SAC1|RSD1	INPP5F, SACM1L	inositol polyphosphate-5-phosphatase F, SAC1 suppressor of actin mutations 1-like (yeast)	-----	-----	-----
S000001626	YKL143W	HS	MS	LTV1	Low Temperature Viability	Component of the GSE complex; GSE is required for proper sorting of amino acid permease Gap1p; required for ribosomal small subunit export from nucleus; required for growth at low temperature	Verified	YKL2	-----	-----	-----	-----	-----
S000001728	YKR020W	HS	MS	VPS51	Vacuolar Protein Sorting	Component of the GARP (Golgi-associated retrograde protein) complex; GARP is required for the recycling of proteins from endosomes to the late Golgi, and for mitosis after DNA damage induced checkpoint arrest; links the (VFT/GARP) complex to the SNARE Tlg1p; members of the GARP complex are Vps51p-Vps52p-Vps53p-Vps54p	Verified	VPS67|API3|WHI6	-----	-----	-----	-----	-----
S000001732	YKR024C	HS	LS	DBP7	Dead Box Protein	Putative ATP-dependent RNA helicase of the DEAD-box family; involved in ribosomal biogenesis; required at post-transcriptional step for efficient retrotransposition; essential for growth under anaerobic conditions	Verified	putative ATP-dependent RNA helicase	DDX31	DEAD (Asp-Glu-Ala-Asp) box polypeptide 31	-----	-----	-----
S000004052	YLR062C	MS	LS	BUD28	BUD site selection	Dubious open reading frame; unlikely to encode a functional protein, based on available experimental and comparative sequence data; not conserved in closely related Saccharomyces species; 98% of ORF overlaps the verified gene RPL22A; diploid mutant displays a weak budding pattern phenotype in a systematic assay	Dubious	----------	-----	-----	-----	-----	-----
S000004138	YLR148W	MS	MS	PEP3	carboxyPEPtidase Y-deficient	Component of CORVET membrane tethering complex; vacuolar peripheral membrane protein that promotes vesicular docking/fusion reactions in conjunction with SNARE proteins, required for vacuolar biogenesis	Verified	tethering complex subunit PEP3|VPT18|VPS18|VAM8	VPS18	vacuolar protein sorting 18 homolog (S. cerevisiae)	-----	-----	-----
S000004216	YLR226W	MS	LS	BUR2	Bypass UAS Requirement	Cyclin for the Sgv1p (Bur1p) protein kinase; Sgv1p and Bur2p comprise the CDK-cyclin BUR kinase complex which is involved in transcriptional regulation through its phosphorylation of the carboxy-terminal domain (CTD) of the largest subunit of RNA polymerase II (Rpo21p); BUR kinase is also involved in the recruitment of Spt6p to the CTD at the onset of transcription	Verified	CST4	-----	-----	-----	-----	-----
S000004334	YLR342W	MR	LR	FKS1	FK506 Sensitivity	Catalytic subunit of 1,3-beta-D-glucan synthase; functionally redundant with alternate catalytic subunit Gsc2p; binds to regulatory subunit Rho1p; involved in cell wall synthesis and maintenance; localizes to sites of cell wall remodeling; FKS1 has a paralog, GSC2, that arose from the whole genome duplication	Verified	1,3-beta-D-glucan synthase|PBR1|GSC1|ETG1|CWH53|CND1	-----	-----	-----	-----	-----
S000004528	YML063W	HS	MS	RPS1B	Ribosomal Protein of the Small subunit	Ribosomal protein 10 (rp10) of the small (40S) subunit; homologous to mammalian ribosomal protein S3A, no bacterial homolog; RPS1B has a paralog, RPS1A, that arose from the whole genome duplication	Verified	eS1|ribosomal 40S subunit protein S1B|S1e|rp10B|S1B|RP10B|PLC2	RPS3A	ribosomal protein S3A	-----	-----	-----
S000004522	YML058C-A	MS	LS	CMP2	overlaps the verified gene CMP2/YML057W	Dubious open reading frame; unlikely to encode a functional protein, based on available experimental and comparative sequence data; overlaps the verified gene CMP2/YML057W	Dubious	YML058C-A	-----	-----	-----	-----	-----
S000004474	YML012C-A	MR	MR	SEL1	partially overlaps the verified gene SEL1	Dubious open reading frame; unlikely to encode a functional protein, based on available experimental and comparative sequence data; partially overlaps the verified gene SEL1	Dubious	YML013C-A	-----	-----	-----	-----	-----
S000004612	YMR010W	MR	MR	ANY1	Antagonizes Neo1 Yeast phospholipid flippase	Putative protein of unknown function; null allele suppresses the lethality of neo1 and dop1 null alleles, as well as the growth defect of a mon2 null allele, and the cold sensitivity of a drs2 null; proposed function as a phospholipid scramblase that reduces membrane asymmetry; PQ loop family member; localizes to the cytoplasm and endoplasmic reticulum in HTP studies; non-essential gene	Verified	----------	-----	-----	-----	-----	-----
S000004664	YMR060C	LR	LR	SAM37	Sorting and Assembly Machinery	Component of the Sorting and Assembly Machinery (SAM) complex; the SAM (or TOB) complex is located in the mitochondrial outer membrane; binds precursors of beta-barrel proteins and facilitates their outer membrane insertion; contributes to SAM complex stability	Verified	SAM complex subunit SAM37|TOM37|PET3027|MAS37	MTX2	metaxin 2	-----	-----	-----
S000004682	YMR077C	LR	MR	VPS20	Vacuolar Protein Sorting	Myristoylated subunit of the ESCRT-III complex; the endosomal sorting complex required for transport of transmembrane proteins into the multivesicular body pathway to the lysosomal/vacuolar lumen; cytoplasmic protein recruited to endosomal membranes	Verified	ESCRT-III subunit protein VPS20|VPL10|VPT20|CHM6	CHMP6	charged multivesicular body protein 6	-----	-----	-----
S000005240	YNL296W	LR	LR	MON2	MON2	Dubious open reading frame unlikely to encode a functional protein; deletion adversely affects sporulation; deletion mutant exhibits synthetic phenotype under expression of mutant huntingtin fragment, but gene does not have human ortholog	Dubious	----------	-----	-----	-----	-----	-----
S000005179	YNL235C	LR	LS	SIN4	overlaps the verified ORF SIN4/YNL236W, a subunit of the mediator complex	Dubious open reading frame; unlikely to encode a functional protein, based on available experimental and comparative sequence data; partially overlaps the verified ORF SIN4/YNL236W, a subunit of the mediator complex	Dubious	----------	-----	-----	-----	-----	-----
S000005097	YNL153C	MR	LR	GIM3	Gene Involved in Microtubule biogenesis	Subunit of the heterohexameric cochaperone prefoldin complex; prefoldin binds specifically to cytosolic chaperonin and transfers target proteins to it; prefoldin complex also localizes to chromatin of actively transcribed genes in the nucleus and facilitates transcriptional elongation	Verified	tubulin-binding prefolding complex subunit GIM3|PFD4	PFDN4	prefoldin subunit 4	-----	-----	-----
S000005091	YNL147W	LR	LR	LSM7	Like SM	Lsm (Like Sm) protein; part of heteroheptameric complexes (Lsm2p-7p and either Lsm1p or 8p): cytoplasmic Lsm1p complex involved in mRNA decay; nuclear Lsm8p complex part of U6 snRNP and possibly involved in processing tRNA, snoRNA, and rRNA; protein abundance increases and forms cytoplasmic foci in response to DNA replication stress	Verified	Sm-like protein LSM7	LSM7	LSM7 homolog, U6 small nuclear RNA and mRNA degradation associated	-----	-----	-----
S000005024	YNL080C	MR	MR	EOS1	ER-localized and Oxidants Sensitive	Protein involved in N-glycosylation; deletion mutation confers sensitivity to exidative stress and shows synthetic lethality with mutations in the spindle checkpoint genes BUB3 and MAD1; YNL080C is not an essential gene	Verified	----------	-----	-----	-----	-----	-----
S000005288	YNR005C	MR	HR	VPS27	VPS27	Dubious open reading frame; unlikely to encode a functional protein, based on available experimental and comparative sequence data	Dubious	----------	-----	-----	-----	-----	-----
S000005534	YOR008C	HR	MR	SLG1	Synthetic Lethal with Gap	Sensor-transducer of the stress-activated PKC1-MPK1 kinase pathway; involved in maintenance of cell wall integrity; required for mitophagy; involved in organization of the actin cytoskeleton; secretory pathway Wsc1p is required for the arrest of secretion response	Verified	WSC1|HCS77	MUC15	mucin 15, cell surface associated	-----	-----	-----
S000005561	YOR035C	MR	LR	SHE4	Swi5p-dependent HO Expression	Protein containing a UCS (UNC-45/CRO1/SHE4) domain; binds to myosin motor domains to regulate myosin function; involved in endocytosis, polarization of the actin cytoskeleton, and asymmetric mRNA localization	Verified	DIM1	STIP1	stress-induced phosphoprotein 1	-----	-----	-----
S000005587	YOR061W	HR	LR	CKA2	Casein Kinase Alpha' subunit	Alpha' catalytic subunit of casein kinase 2 (CK2); CK2 is a Ser/Thr protein kinase with roles in cell growth and proliferation; CK2, comprised of CKA1, CKA2, CKB1 and CKB2, has many substrates including transcription factors and all RNA polymerases; protein abundance increases in response to DNA replication stress; regulates Fkh1p-mediated donor preference during mating-type switching	Verified	casein kinase 2 catalytic subunit CKA2|YOR29-12	CSNK2A1, CSNK2A2	casein kinase 2, alpha 1 polypeptide, casein kinase 2, alpha prime polypeptide	-----	-----	-----
S000006057	YPL136W	HR	HR	GIP3	overlaps the verified gene GIP3/YPL137C	Dubious open reading frame; unlikely to encode a functional protein, based on available experimental and comparative sequence data; completely overlaps the verified gene GIP3/YPL137C	Dubious	----------	-----	-----	-----	-----	-----
S000006005	YPL084W	MR	MR	BRO1	BCK1-like Resistance to Osmotic shock	Cytoplasmic class E vacuolar protein sorting (VPS) factor; coordinates deubiquitination in the multivesicular body (MVB) pathway by recruiting Doa4p to endosomes	Verified	NPI3|ASI6|VPS31|LPF2	PTPN23, RHPN1	protein tyrosine phosphatase, non-receptor type 23, rhophilin, Rho GTPase binding protein 1	-----	-----	-----
S000005986	YPL065W	MR	LR	VPS28	Vacuolar Protein Sorting	Component of the ESCRT-I complex; complex is involved in ubiquitin-dependent sorting of proteins into the endosome; conserved C-terminal domain interacts with ESCRT-III subunit Vps20p; other members include Stp22p, Srn2p, Vps28p, and Mvb12p	Verified	ESCRT-I subunit protein VPS28|VPL13|VPT28	VPS28	vacuolar protein sorting 28 homolog (S. cerevisiae)	-----	-----	-----
S000005978	YPL057C	HS	HS	SUR1	SUppressor of Rvs161 and rvs167 mutations	Mannosylinositol phosphorylceramide (MIPC) synthase catalytic subunit; forms a complex with regulatory subunit Csg2p; function in sphingolipid biosynthesis is overlapping with that of Csh1p; SUR1 has a paralog, CSH1, that arose from the whole genome duplication	Verified	mannosylinositol phosphorylceramide synthase catalytic subunit SUR1|LPE15|CSG1|BCL21	-----	-----	-----	-----	-----
S000005977	YPL056C	LS	HS	LCL1	Long Chronological Lifespan	Putative protein of unknown function; deletion mutant is fluconazole resistant and has long chronological lifespan	Uncharacterized	----------	-----	-----	-----	-----	-----
S000005966	YPL045W	MS	MS	VPS16	Vacuolar Protein Sorting	Subunit of the HOPS and the CORVET complexes; part of the Class C Vps complex essential for membrane docking and fusion at Golgi-to-endosome and endosome-to-vacuole protein transport stages	Verified	tethering complex subunit VPS16|CVT15|VPT16|VAM9|SVL6	VPS16	vacuolar protein sorting 16 homolog (S. cerevisiae)	-----	-----	-----
S000006330	YPR126C	LR	MR	YLH47	overlaps the verified gene YLH47	Dubious open reading frame; unlikely to encode a functional protein, based on available experimental and comparative sequence data	Dubious	----------	-----	-----	-----	-----	-----
S000000240	YBR036C	HS	HS	CSG2	Calcium Sensitive Growth	Endoplasmic reticulum membrane protein; required for mannosylation of inositolphosphorylceramide and for growth at high calcium concentrations; protein abundance increases in response to DNA replication stress	Verified	mannosylinositol phosphorylceramide synthase regulatory subunit|CLS2	-----	-----	-----	-----	-----
S000007521	YBR058C-A	MR	MR	TSC3	Temperature-sensitive Suppressors of Csg2 mutants	Protein that stimulates the activity of serine palmitoyltransferase; involved in sphingolipid biosynthesis; Lcb1p and Lcb2p are the two components of serine palmitoyltransferase	Verified	----------	-----	-----	-----	-----	-----
S000007522	YBR085C-A	MR	LR	----------	cytoplasm and to the nucleus; protein abundance increases in response to DNA replication stress	Protein of unknown function; green fluorescent protein (GFP)-fusion protein localizes to the cytoplasm and to the nucleus; protein abundance increases in response to DNA replication stress	Verified	----------	-----	-----	-----	-----	-----
S000000309	YBR105C	MR	LR	VID24	Vacuolar Import and Degradation	GID Complex regulatory subunit; binds GID Complex in response to glucose through interactions with complex member Vid28p; regulates fructose-1,6-bisphosphatase (FBPase) targeting to the vacuole; promotes proteasome-dependent catabolite degradation of FBPase; peripheral membrane protein located at Vid (vacuole import and degradation) vesicles	Verified	glucose-induced degradation complex subunit VID24|GID4	-----	-----	-----	-----	-----
S000000659	YCR063W	LS	LS	BUD31	BUD site selection	Component of the SF3b subcomplex of the U2 snRNP; increases efficiency of first and second step pre-mRNA splicing; diploid mutants display a random budding pattern instead of the wild-type bipolar pattern; facilitates passage through G1/S Start, but is not required for G2/M transition or exit from mitosis	Verified	U2 snRNP complex subunit BUD31|CWC14	BUD31	BUD31 homolog	-----	-----	-----
S000000664	YCR068W	MR	LR	ATG15	AuTophaGy related	Phospholipase; preferentially hydrolyses phosphatidylserine, with minor activity against cardiolipin and phosphatidylethanolamine; required for lysis of autophagic and CVT bodies; targeted to intravacuolar vesicles during autophagy via the multivesicular body (MVB) pathway; required for the maintenance of lipid droplet quantity after the diauxic shift; regulates lipolysis; expression regulated by…	Verified	triglyceride lipase ATG15|CVT17|AUT5	-----	-----	-----	-----	-----
S000002391	YDL232W	MR	LR	OST4	OligoSaccharylTransferase	Subunit of the oligosaccharyltransferase complex of the ER lumen; complex catalyzes protein asparagine-linked glycosylation; type I membrane protein required for incorporation of Ost3p or Ost6p into the OST complex	Verified	olichyl-diphosphooligosaccharide--protein glycotransferase OST4	-----	-----	-----	-----	-----
S000002310	YDL151C	MS	LS	BUD30	BUD site selection	Dubious open reading frame; unlikely to encode a functional protein, based on available experimental and comparative sequence data; not conserved in closely related Saccharomyces species; 96% of ORF overlaps the verified gene RPC53; diploid mutant displays a weak budding pattern phenotype in a systematic assay	Dubious	----------	-----	-----	-----	-----	-----
S000002434	YDR027C	HS	HS	VPS54	Vacuolar Protein Sorting	Component of the GARP (Golgi-associated retrograde protein) complex; GARP is required for the recycling of proteins from endosomes to the late Golgi, and for mitosis after DNA damage induced checkpoint arrest; potentially phosphorylated by Cdc28p; members of the GARP complex are Vps51p-Vps52p-Vps53p-Vps54p	Verified	TCS3|CGP1|LUV1	VPS54	vacuolar protein sorting 54 homolog (S. cerevisiae)	-----	-----	-----
S000002476	YDR069C	MR	MR	DOA4	Degradation Of Alpha	Ubiquitin hydrolase; deubiquitinates intralumenal vesicle (ILVs) cargo proteins; required for recycling ubiquitin from proteasome-bound ubiquitinated intermediates, acts at the late endosome/prevacuolar compartment to recover ubiquitin from ubiquitinated membrane proteins destined for the vacuole; DOA4 has a paralog, UBP5, that arose from the whole genome duplication	Verified	ubiquitin-specific protease DOA4|UBP4|SSV7|NPI2|MUT4|DOS1	USP18, USP2, USP20, USP21, USP33, USP8	ubiquitin specific peptidase 18, ubiquitin specific peptidase 2, ubiquitin specific peptidase 20, ubiquitin specific peptidase 21, ubiquitin specific peptidase 33, ubiquitin specific peptidase 8	-----	-----	-----
S000002534	YDR127W	MR	LR	ARO1	AROmatic amino acid requiring	Pentafunctional arom protein; catalyzes steps 2 through 6 in the biosynthesis of chorismate, which is a precursor to aromatic amino acids	Verified	pentafunctional protein ARO1p	-----	-----	-----	-----	-----
S000002702	YDR294C	LR	LR	DPL1	Dihydrosphingosine Phosphate Lyase	Dihydrosphingosine phosphate lyase; regulates intracellular levels of sphingolipid long-chain base phosphates (LCBPs), degrades phosphorylated long chain bases, prefers C16 dihydrosphingosine-l-phosphate as a substrate	Verified	sphinganine-1-phosphate aldolase DPL1|BST1	SGPL1	sphingosine-1-phosphate lyase 1	-----	-----	-----
S000002705	YDR297W	MR	MR	SUR2	SUppressor of Rvs161 and rvs167 mutations	Sphinganine C4-hydroxylase; catalyses the conversion of sphinganine to phytosphingosine in sphingolipid biosyntheis	Verified	sphingosine hydroxylase|SYR2	MSMO1	methylsterol monooxygenase 1	-----	-----	-----
S000002708	YDR300C	LR	LR	PRO1	PROline requiring	Gamma-glutamyl kinase; catalyzes the first step in proline biosynthesis; required for nitrogen starvation-induced ribophagy but not for nonselective autophagy; PRO1 has a paralog, YHR033W, that arose from the whole genome duplication	Verified	glutamate 5-kinase	-----	-----	-----	-----	-----
S000002790	YDR382W	MS	MS	RPP2B	Ribosomal Protein P2 Beta	Ribosomal protein P2 beta; a component of the ribosomal stalk, which is involved in the interaction between translational elongation factors and the ribosome; free (non-ribosomal) P2 stimulates the phosphorylation of the eIF2 alpha subunit (Sui2p) by Gcn2p; regulates the accumulation of P1 (Rpp1Ap and Rpp1Bp) in the cytoplasm	Verified	ribosomal protein P2B|YP2beta|P2B|L45|YPA1|RPL45	RPLP2	ribosomal protein, large, P2	-----	-----	-----
S000002840	YDR432W	LR	LR	NPL3	Nuclear Protein Localization	RNA-binding protein; promotes elongation, regulates termination, and carries poly(A) mRNA from nucleus to cytoplasm; represses translation initiation by binding eIF4G; required for pre-mRNA splicing; interacts with E3 ubiquitin ligase Bre1p, linking histone ubiquitination to mRNA processing; may have role in telomere maintenance; dissociation from mRNAs promoted by Mtr10p; phosphorylated by Sky1p…	Verified	mRNA-binding protein NPL3|NAB1|NOP3|MTS1|MTR13	SRSF1, SRSF4, SRSF5, SRSF6, SRSF7, SRSF9	serine/arginine-rich splicing factor 1, serine/arginine-rich splicing factor 4, serine/arginine-rich splicing factor 5, serine/arginine-rich splicing factor 6, serine/arginine-rich splicing factor 7, serine/arginine-rich splicing factor 9	-----	-----	-----
S000002892	YDR484W	MS	HS	VPS52	Vacuolar Protein Sorting	Component of the GARP (Golgi-associated retrograde protein) complex; GARP is required for the recycling of proteins from endosomes to the late Golgi, and for mitosis after DNA damage induced checkpoint arrest; involved in localization of actin and chitin; members of the GARP complex are Vps51p-Vps52p-Vps53p-Vps54p	Verified	SAC2	VPS52	vacuolar protein sorting 52 homolog (S. cerevisiae)	-----	-----	-----
S000000821	YER019W	MR	MR	ISC1	Inositol phosphoSphingolipid phospholipase C	Inositol phosphosphingolipid phospholipase C; mitochondrial membrane localized; hydrolyzes complex sphingolipids to produce ceramide; activates genes required for non-fermentable carbon source metabolism during diauxic shift; activated by phosphatidylserine, cardiolipin, and phosphatidylglycerol; mediates Na+ and Li+ halotolerance; ortholog of mammalian neutral sphingomyelinase type 2	Verified	inositol phosphosphingolipid phospholipase	SMPD2	sphingomyelin phosphodiesterase 2, neutral membrane (neutral sphingomyelinase)	-----	-----	-----
S000000839	YER037W	MR	HR	PHM8	PHosphate Metabolism	Lysophosphatidic acid (LPA) phosphatase, nucleotidase; principle and physiological nucleotidase working on GMP, UMP and CMP; involved in LPA hydrolysis in response to phosphate starvation and ribose salvage pathway; phosphatase activity is soluble and Mg2+ dependent; expression is induced by low phosphate levels and by inactivation of Pho85p; repressed by Gcn4p under normal conditions; PHM8 has a…	Verified	bifunctional nucleotidase/lysophosphatidic acid phosphatase	-----	-----	-----	-----	-----
S000001906	YFR010W	HR	MR	UBP6	UBiquitin-specific Protease	Ubiquitin-specific protease; situated in the base subcomplex of the 26S proteasome, releases free ubiquitin from branched polyubiquitin chains en bloc, rather than from the distal tip of the chain; negatively regulates degradation of ubiquitinated proteins by the proteasome; works in opposition to Hul5p polyubiquitin elongation activity; mutant has aneuploidy tolerance; human homolog UBP14 comple…	Verified	ubiquitin-specific protease UBP6	USP14	ubiquitin specific peptidase 14 (tRNA-guanine transglycosylase)	-----	-----	-----
S000003038	YGL070C	MR	HS	RPB9	RNA Polymerase B	RNA polymerase II subunit B12.6; contacts DNA; mutations affect transcription start site selection and fidelity of transcription	Verified	DNA-directed RNA polymerase II core subunit RPB9|B12.6|SSU73|SHI	POLR2I	polymerase (RNA) II (DNA directed) polypeptide I, 14.5kDa	-----	-----	-----
S000002988	YGL020C	MR	MR	GET1	Guided Entry of Tail-anchored proteins	Subunit of the GET complex; involved in insertion of proteins into the ER membrane; required for the retrieval of HDEL proteins from the Golgi to the ER in an ERD2 dependent fashion and for normal mitochondrial morphology and inheritance	Verified	GET complex subunit GET1|MDM39	WRB	tryptophan rich basic protein	-----	-----	-----
S000003461	YGR229C	MR	MR	SMI1	Suppressor of MAR Inhibitor	Protein involved in the regulation of cell wall synthesis; proposed to be involved in coordinating cell cycle progression with cell wall integrity	Verified	KNR4	-----	-----	-----	-----	-----
S000001153	YHR111W	MS	LS	UBA4	UBiquitin-Activating	E1-like protein that activates Urm1p before urmylation; also acts in thiolation of the wobble base of cytoplasmic tRNAs by adenylating and then thiolating Urm1p; receives sulfur from Tum1p	Verified	YHR1	MOCS3, UBA5	molybdenum cofactor synthesis 3, ubiquitin-like modifier activating enzyme 5	-----	-----	-----
S000003504	YGR272C	HS	HS	EFG1	exon of an adjacent ORF, YGR271C-A/EFG1	Merged open reading frame; does not encode a discrete protein;YGR272C was originally annotated as an independent ORF, but as a result of a sequence change, it was merged with an adjacent ORF into a single reading frame, designated YGR271C-A	Merged	exon of an adjacent ORF, YGR271C-A/EFG1	-----	-----	-----	-----	-----
S000003745	YJL209W	MR	-	CBP1	Cytochrome B mRNA Processing	Mitochondrial protein, regulator of COB mRNA stability and translation; interacts with the 5'-untranslated region of the COB mRNA; found in a complex at the inner membrane along with Pet309p; localizes to mitochondrial foci upon DNA replication stress	Verified	----------	-----	-----	-----	-----	-----
S000003743	YJL207C	MR	-	LAA1	Large AP-1 Accessory	AP-1 accessory protein; colocalizes with clathrin to the late-Golgi apparatus; involved in TGN-endosome transport; physically interacts with AP-1; similar to the mammalian p200; may interact with ribosomes; YJL207C is a non-essential gene	Verified	----------	-----	-----	-----	-----	-----
S000003667	YJL131C	MR	-	AIM23	Altered Inheritance rate of Mitochondria	Mitochondrial translation initiation factor 3 (IF3, mIF3); evolutionarily conserved; binds to E. coli ribosomes in vitro; null mutant displays severe respiratory growth defect and elevated frequency of mitochondrial genome loss	Verified	----------	-----	-----	-----	-----	-----
S000003660	YJL124C	HR	-	LSM1	Like SM	Lsm (Like Sm) protein; forms heteroheptameric complex (with Lsm2p, Lsm3p, Lsm4p, Lsm5p, Lsm6p, and Lsm7p) involved in degradation of cytoplasmic mRNAs; also enters the nucleus and positively regulates transcription initiation; unlike most Sm-like proteins, Lsm1p requires both its SM-domain and C-terminal domain for RNA-binding; binds to mRNAs under glucose starvation, most often in the 3' UTR; fo…	Verified	SPB8	LSM1	LSM1 homolog, mRNA degradation associated	-----	-----	-----
S000003656	YJL120W	MR	-	RPE1	partially overlaps the verified gene YJL121C/RPE1	Dubious open reading frame; unlikely to encode a functional protein, based on available experimental and comparative sequence data; partially overlaps the verified gene YJL121C/RPE1; deletion confers sensitivity to GSAO	Dubious	----------	-----	-----	-----	-----	-----
S000003657	YJL121C	HS	-	RPE1	Ribulose 5-Phosphate Epimerase	D-ribulose-5-phosphate 3-epimerase; catalyzes a reaction in the non-oxidative part of the pentose-phosphate pathway; mutants are sensitive to oxidative stress	Verified	ribulose-phosphate 3-epimerase RPE1|POS18|EPI1	RPE	ribulose-5-phosphate-3-epimerase	-----	-----	-----
S000003638	YJL102W	MR	-	MEF2	Mitochondrial Elongation Factor	Mitochondrial elongation factor involved in translational elongation	Verified	----------	GFM2	G elongation factor, mitochondrial 2	-----	-----	-----
S000003600	YJL064W	MR	-	DLS1	completely overlaps the verified gene YJL065C/DLS1	Dubious open reading frame; unlikely to encode a functional protein, based on available experimental and comparative sequence data; completely overlaps the verified gene YJL065C/DLS1	Dubious	----------	-----	-----	-----	-----	-----
S000003601	YJL065C	MR	-	DLS1	Dpb3-Like Subunit of ISW2/yCHRAC complex	Subunit of ISW2/yCHRAC chromatin accessibility complex; ISW2/yCHRAC also includes Itc1p, Isw2p, and Dpb4p; involved in inheritance of telomeric silencing; DLS1 has a paralog, DPB3, that arose from the whole genome duplication	Verified	----------	-----	-----	-----	-----	-----
S000003779	YJR018W	MS	-	ESS1	ESS1	Dubious open reading frame; unlikely to encode a functional protein, based on available experimental and comparative sequence data	Dubious	----------	-----	-----	-----	-----	-----
S000001696	YKL213C	LR	-	DOA1	Degradation Of Alpha	WD repeat protein required for ubiquitin-mediated protein degradation; ubiquitin binding cofactor that complexes with Cdc48p; required for ribophagy; controls cellular ubiquitin concentration; promotes efficient NHEJ in postdiauxic/stationary phase; facilitates N-terminus-dependent proteolysis of centromeric histone H3 (Cse4p) for faithful chromosome segregation; protein increases in abundance an…	Verified	ZZZ4|UFD3	PLAA	phospholipase A2-activating protein	-----	-----	-----
S000001601	YKL118W	MS	-	VPH2	partially overlaps the verified gene VPH2	Dubious open reading frame; unlikely to encode a functional protein, based on available experimental and comparative sequence data; partially overlaps the verified gene VPH2	Dubious	----------	-----	-----	-----	-----	-----
S000001602	YKL119C	HS	-	VPH2	Vacuolar pH	Integral membrane protein required for V-ATPase function; not an actual component of the vacuolar H+-ATPase (V-ATPase) complex; functions in the assembly of the V-ATPase; localized to the endoplasmic reticulum (ER); involved in methionine restriction extension of chronological lifespan in an autophagy-dependent manner	Verified	VMA12|CLS10	-----	-----	-----	-----	-----
S000001563	YKL080W	HS	-	VMA5	Vacuolar Membrane Atpase	Subunit C of the V1 peripheral membrane domain of V-ATPase; part of the electrogenic proton pump found throughout the endomembrane system; required for the V1 domain to assemble onto the vacuolar membrane; the V1 peripheral membrane domain of vacuolar H+-ATPase (V-ATPase) has eight subunits	Verified	H(+)-transporting V1 sector ATPase subunit C|VAT3|CSL5	ATP6V1C1	ATPase, H+ transporting, lysosomal 42kDa, V1 subunit C1	-----	-----	-----
S000001544	YKL061W	MR	-	BLI1	BLoc-1 Interactor	Subunit of the BLOC-1 complex involved in endosomal maturation; interacts with Msb3p; green fluorescent protein (GFP)-fusion protein localizes to the endosome	Verified	----------	-----	-----	-----	-----	-----
S000001715	YKR007W	MS	-	MEH1	Multicopy suppressor of Ers1 Hygromycin B sensitivity	Component of the EGO and GSE complexes; EGO is involved in the regulation of microautophagy and GSE is required for proper sorting of amino acid permease Gap1p; loss results in a defect in vacuolar acidification	Verified	GSE2|EGO1	-----	-----	-----	-----	-----
S000003968	YLL045C	MR	-	RPL8B	Ribosomal Protein of the Large subunit	Ribosomal 60S subunit protein L8B; required for processing of 27SA3 pre-rRNA to 27SB pre-rRNA during assembly of large ribosomal subunit; depletion leads to a turnover of pre-rRNA; L8 binds to Domain I of 25S and 5.8 S rRNAs; mutation results in decreased amounts of free 60S subunits; homologous to mammalian ribosomal protein L7A, no bacterial homolog; RPL8B has a paralog, RPL8A, that arose from …	Verified	eL8|ribosomal 60S subunit protein L8B|L8e|rp6|YL5|L8B|L4B|SCL41|KRB1	RPL7A	ribosomal protein L7a	-----	-----	-----
S000003996	YLR006C	MR	-	SSK1	Suppressor of Sensor Kinase	Cytoplasmic phosphorelay intermediate osmosensor and regulator; part of a two-component signal transducer that mediates osmosensing via a phosphorelay mechanism; required for mitophagy; dephosphorylated form is degraded by the ubiquitin-proteasome system; potential Cdc28p substrate	Verified	mitogen-activated protein kinase kinase kinase SSK1	-----	-----	-----	-----	-----
S000004010	YLR020C	MS	-	YEH2	Yeast steryl Ester Hydrolase	Steryl ester hydrolase; catalyzes steryl ester hydrolysis at the plasma membrane; involved in sterol metabolism; YEH2 has a paralog, YEH1, that arose from the whole genome duplication	Verified	sterol esterase	-----	-----	-----	-----	-----
S000004029	YLR039C	HS	-	RIC1	RIbosome Control	Protein involved in retrograde transport to the cis-Golgi network; forms heterodimer with Rgp1p that acts as a GTP exchange factor for Ypt6p; involved in transcription of rRNA and ribosomal protein genes	Verified	----------	RIC1	RIC1 homolog, RAB6A GEF complex partner 1	-----	-----	-----
S000004207	YLR217W	MR	-	CPR6	partially overlaps the verified gene CPR6	Dubious open reading frame; unlikely to encode a functional protein, based on available experimental and comparative sequence data; partially overlaps the verified gene CPR6	Dubious	----------	-----	-----	-----	-----	-----
S000004214	YLR224W	MR	-	UCC1	Ubiquitination of Citrate synthase in the glyoxylate Cycle	F-box protein and component of SCF ubiquitin ligase complexes; involved in ubiquitin-dependent protein catabolism; readily monoubiquitinated in vitro by SCF-Ubc4 complexes; SCF-Ucc1 regulates level of Cit2 citrate synthase protein to maintain citrate homeostasis, acts as metabolic switch for glyoxylate cycle; UCC1 transcription is downregulated in cells grown on C2-compounds	Verified	----------	-----	-----	-----	-----	-----
S000004232	YLR242C	LR	-	ARV1	ARE2 Required for Viability	Cortical ER protein; implicated in the membrane insertion of tail-anchored C-terminal single transmembrane domain proteins; may function in transport of glycosylphosphatidylinositol intermediates into the ER lumen; required for normal intracellular sterol distribution; human ARV1, required for normal cholesterol and bile acid homeostasis, can complement yeast arv1 null mutant; human variant causi…	Verified	sterol homeostasis protein ARV1	ARV1	ARV1 homolog, fatty acid homeostasis modulator	-----	-----	-----
S000004251	YLR261C	HS	-	VPS63	Vacuolar Protein Sorting	Putative protein of unknown function; not conserved in closely related Saccharomyces species; 98% of ORF overlaps the verified gene YPT6; deletion causes a vacuolar protein sorting defect; decreased levels of protein in enolase deficient mutant	Uncharacterized	----------	-----	-----	-----	-----	-----
S000004314	YLR322W	MS	-	VPS65	Vacuolar Protein Sorting	Dubious open reading frame; unlikely to encode a functional protein, based on available experimental and comparative sequence data; not conserved in closely related Saccharomyces species; 75% of ORF overlaps the verified gene SFH1; deletion causes a vacuolar protein sorting defect and blocks anaerobic growth	Dubious	----------	-----	-----	-----	-----	-----
S000004324	YLR332W	LR	-	MID2	Mating pheromone-Induced Death	O-glycosylated plasma membrane protein; acts as a sensor for cell wall integrity signaling and activates the pathway; interacts with Rom2p, a guanine nucleotide exchange factor for Rho1p, and with cell integrity pathway protein Zeo1p; MID2 has a paralog, MTL1, that arose from the whole genome duplication	Verified	KAI1	-----	-----	-----	-----	-----
S000004349	YLR357W	MS	-	RSC2	Remodel the Structure of Chromatin	Component of the RSC chromatin remodeling complex; required for expression of mid-late sporulation-specific genes; involved in telomere maintenance; RSC2 has a paralog, RSC1, that arose from the whole genome duplication	Verified	----------	PBRM1	polybromo 1	-----	-----	-----
S000004352	YLR360W	MS	-	VPS38	Vacuolar Protein Sorting	Part of a Vps34p phosphatidylinositol 3-kinase complex; functions in carboxypeptidase Y (CPY) sorting; binds Vps30p and Vps34p to promote production of phosphatidylinositol 3-phosphate (PtdIns3P) which stimulates kinase activity; required for overflow degradation of misfolded proteins when ERAD is saturated	Verified	VPL17	UVRAG	UV radiation resistance associated	-----	-----	-----
S000004362	YLR370C	MR	-	ARC18	ARp2/3 Complex subunit	Subunit of the ARP2/3 complex; ARP2/3 is required for the motility and integrity of cortical actin patches	Verified	----------	ARPC3	actin related protein 2/3 complex subunit 3	-----	-----	-----
S000004366	YLR374C	MS	-	STP3	partially overlaps the uncharacterized ORF STP3/YLR375W	Dubious open reading frame; unlikely to encode a functional protein, based on available experimental and comparative sequence data; partially overlaps the uncharacterized ORF STP3/YLR375W	Dubious	----------	-----	-----	-----	-----	-----
S000004372	YLR380W	MS	-	CSR1	Chs5 Spa2 Rescue	Phosphatidylinositol transfer protein; has a potential role in regulating lipid and fatty acid metabolism under heme-depleted conditions; interacts specifically with thioredoxin peroxidase; may have a role in oxidative stress resistance; protein abundance increases in response to DNA replication stress	Verified	SFH2	-----	-----	-----	-----	-----
S000004399	YLR407W	MR	-	----------	Putative protein of unknown function; null mutant displays elongated buds and a large fraction of budded cells have only one nucleus	Putative protein of unknown function; null mutant displays elongated buds and a large fraction of budded cells have only one nucleus	Uncharacterized	----------	-----	-----	-----	-----	-----
S000004406	YLR414C	LS	-	PUN1	Plasma membrane protein Upregulated during Nitrogen stress	Plasma membrane protein with a role in cell wall integrity; co-localizes with Sur7p in punctate membrane patches; null mutant displays decreased thermotolerance; transcription induced upon cell wall damage and metal ion stress	Verified	----------	-----	-----	-----	-----	-----
S000004417	YLR425W	MR	-	TUS1	TOR Unique function Suppressor	Guanine nucleotide exchange factor (GEF) that modulates Rho1p activity; involved in the cell integrity signaling pathway; interacts with Rgl1p; localization of Tus1p to the bed neck is regulated by Rgl1p; multicopy suppressor of tor2 mutation and ypk1 ypk2 double mutation; potential Cdc28p substrate	Verified	Rho family guanine nucleotide exchange factor TUS1|SOP10	-----	-----	-----	-----	-----
S000004597	YML128C	LS	-	MSC1	Meiotic Sister-Chromatid recombination	Protein of unknown function; mutant is defective in directing meiotic recombination events to homologous chromatids; the authentic, non-tagged protein is detected in highly purified mitochondria and is phosphorylated	Verified	----------	-----	-----	-----	-----	-----
S000004584	YML116W	MR	-	ATR1	AminoTriazole Resistance	Multidrug efflux pump of the major facilitator superfamily; required for resistance to aminotriazole and 4-nitroquinoline-N-oxide; ATR1 has a paralog, YMR279C, that arose from the whole genome duplication; protein abundance increases in response to DNA replication stress	Verified	borate transporter|SNQ1	-----	-----	-----	-----	-----
S000004579	YML111W	MR	-	BUL2	Binds Ubiquitin Ligase	Component of the Rsp5p E3-ubiquitin ligase complex; involved in intracellular amino acid permease sorting, functions in heat shock element mediated gene expression, essential for growth in stress conditions; BUL2 has a paralog, BUL1, that arose from the whole genome duplication	Verified	ubiquitin-ubiquitin ligase BUL2	-----	-----	-----	-----	-----
S000004479	YML017W	MR	-	PSP2	Polymerase SuPpressor	Asn rich cytoplasmic protein that contains RGG motifs; high-copy suppressor of group II intron-splicing defects of a mutation in MRS2 and of a conditional mutation in POL1 (DNA polymerase alpha); possible role in mitochondrial mRNA splicing	Verified	MRS15	-----	-----	-----	-----	-----
S000007621	YML007C-A	LR	-	----------	Putative protein of unknown function; green fluorescent protein (GFP)-fusion protein localizes to mitochondria	Putative protein of unknown function; green fluorescent protein (GFP)-fusion protein localizes to mitochondria	Uncharacterized	----------	-----	-----	-----	-----	-----
S000004730	YMR123W	HS	-	PKR1	Pichia farinosa Killer toxin Resistance	V-ATPase assembly factor; functions with other V-ATPase assembly factors in the ER to efficiently assemble the V-ATPase membrane sector (V0); protein abundance increases in response to DNA replication stress	Verified	----------	-----	-----	-----	-----	-----
S000004751	YMR143W	MS	-	RPS16A	Ribosomal Protein of the Small subunit	Protein component of the small (40S) ribosomal subunit; homologous to mammalian ribosomal protein S16 and bacterial S9; RPS16A has a paralog, RPS16B, that arose from the whole genome duplication	Verified	uS9|ribosomal 40S subunit protein S16A|S9|rp61R|S16A	RPS16	ribosomal protein S16	-----	-----	-----
S000004855	YMR242C	MS	-	RPL20A	Ribosomal Protein of the Large subunit	Ribosomal 60S subunit protein L20A; homologous to mammalian ribosomal protein L18A, no bacterial homolog; RPL20A has a paralog, RPL20B, that arose from the whole genome duplication	Verified	eL20|ribosomal 60S subunit protein L20A|L20e|L20A|L18A|RPL18A2	RPL18A	ribosomal protein L18a	-----	-----	-----
S000028694	YMR242W-A	LS	-	----------	? Putative protein of unknown function	Putative protein of unknown function	Uncharacterized	----------	-----	-----	-----	-----	-----
S000004882	YMR269W	MS	-	TMA23	Translation Machinery Associated	Nucleolar protein implicated in ribosome biogenesis; deletion extends chronological lifespan	Verified	YMR268W-A	-----	-----	-----	-----	-----
S000004888	YMR275C	HR	-	BUL1	Binds Ubiquitin Ligase	Ubiquitin-binding component of the Rsp5p E3-ubiquitin ligase complex; disruption causes temperature-sensitive growth, overexpression causes missorting of amino acid permeases; BUL1 has a paralog, BUL2, that arose from the whole genome duplication	Verified	ubiquitin-ubiquitin ligase BUL1|SMM2|RDS1|DAG1	-----	-----	-----	-----	-----
S000005192	YNL248C	MS	-	RPA49	RNA Polymerase A	RNA polymerase I subunit A49; essential for nucleolar assembly and for high polymerase loading rate; required for nucleolar localization of Rpa34p	Verified	DNA-directed RNA polymerase I subunit RPA49|A49	-----	-----	-----	-----	-----
S000005142	YNL198C	MR	-	GDR2	GCR2	Dubious open reading frame; unlikely to encode a functional protein, based on available experimental and comparative sequence data	Dubious	----------	-----	-----	-----	-----	-----
S000005080	YNL136W	MR	-	EAF7	Esa1-Associated Factor	Subunit of the NuA4 histone acetyltransferase complex; NuA4 acetylates the N-terminal tails of histones H4 and H2A	Verified	----------	MRGBP	MRG/MORF4L binding protein	-----	-----	-----
S000005063	YNL119W	MS	-	NCS2	Needs Cla4 to Survive	Protein required for uridine thiolation of Lys(UUU) and Glu(UUC) tRNAs; required for the thiolation of uridine at the wobble position of Lys(UUU) and Glu(UUC) tRNAs; has a role in urmylation and in invasive and pseudohyphal growth; inhibits replication of Brome mosaic virus in S. cerevisiae	Verified	TUC2	-----	-----	-----	-----	-----
S000005028	YNL084C	LR	-	END3	ENDocytosis defective	EH domain-containing protein involved in endocytosis; actin cytoskeletal organization and cell wall morphogenesis; forms a complex with Sla1p and Pan1p	Verified	----------	-----	-----	-----	-----	-----
S000005332	YNR049C	HS	-	MSO1	Multicopy suppressor of Sec One	Lipid-interacting protein in SNARE complex assembly machinery; acts at late step in secretion; interacts with membranes through two distinct binding sites; shows genetic and physical interactions with Sec1p; required for prospore membrane formation during sporulation; N-terminus closely associates with plasma membrane, C-terminus colocalizes with Sec4p on intracellular membranes; relocalizes from…	Verified	----------	-----	-----	-----	-----	-----
S000005404	YOL044W	LR	-	PEX15	PEroXisome related	Tail-anchored type II integral peroxisomal membrane protein; required for peroxisome biogenesis; cells lacking Pex15p mislocalize peroxisomal matrix proteins to cytosol; overexpression results in impaired peroxisome assembly	Verified	PAS21	-----	-----	-----	-----	-----
S000005552	YOR026W	LR	-	BUB3	Budding Uninhibited by Benzimidazole	Kinetochore checkpoint WD40 repeat protein; localizes to kinetochores during prophase and metaphase, delays anaphase in the presence of unattached kinetochores; forms complexes with Mad1p-Bub1p and with Cdc20p, binds Mad2p and Mad3p; functions at kinetochore to activate APC/C-Cdc20p for normal mitotic progression	Verified	PAC9	BUB3	BUB3 mitotic checkpoint protein	-----	-----	-----
S000005725	YOR199W	MR	-	MRM1	Dubious open reading frame MRM1	Dubious open reading frame; unlikely to encode a functional protein, based on available experimental and comparative sequence data	Dubious	----------	-----	-----	-----	-----	-----
S000005821	YOR295W	MS	-	UAF30	Upstream Activation Factor subunit	Subunit of UAF (upstream activation factor) complex; UAF is an RNA polymerase I specific transcription stimulatory factor composed of Uaf30p, Rrn5p, Rrn9p, Rrn10p, histones H3 and H4; targeting factor for the UAF that facilitates activation of many rDNA genes; deletion decreases cellular growth rate; UAF30 has a paralog, TRI1, that arose from the whole genome duplication	Verified	----------	-----	-----	-----	-----	-----
S000005858	YOR331C	MS	-	VMA4	overlaps the verified gene VMA4/YOR332W	Dubious open reading frame; unlikely to encode a functional protein, based on available experimental and comparative sequence data; open reading frame overlaps the verified gene VMA4/YOR332W	Dubious	----------	-----	-----	-----	-----	-----
S000006438	YPL249C-A	MS	-	RPL36B	Ribosomal Protein of the Large subunit	Ribosomal 60S subunit protein L36B; binds to 5.8 S rRNA; homologous to mammalian ribosomal protein L36, no bacterial homolog; RPL36B has a paralog, RPL36A, that arose from the whole genome duplication	Verified	eL36|ribosomal 60S subunit protein L36B|L36e|YL39|L39|L36B	-----	-----	-----	-----	-----
S000006147	YPL226W	MS	-	NEW1	ATP binding cassette protein; cosediments with polysomes and is required for biogenesis of the small ribosomal subunit; Asn/Gln-rich rich region supports [NU+] prion formation and susceptibility to [PSI+] prion induction	ATP binding cassette protein; cosediments with polysomes and is required for biogenesis of the small ribosomal subunit; Asn/Gln-rich rich region supports [NU+] prion formation and susceptibility to [PSI+] prion induction	Verified	----------	-----	-----	-----	-----	-----
S000006102	YPL181W	MR	-	CTI6	Cyc8-Tup1 Interacting protein	Component of the Rpd3L histone deacetylase complex; relieves transcriptional repression by binding to the Cyc8p-Tup1p corepressor and recruiting the SAGA complex to the repressed promoter; contains a PHD finger domain	Verified	RXT1	-----	-----	-----	-----	-----
S000006101	YPL180W	MR	-	TCO89	Tor Complex One	Subunit of TORC1 (Tor1p or Tor2p-Kog1p-Lst8p-Tco89p); regulates global H3K56ac; TORC1 complex regulates growth in response to nutrient availability; cooperates with Ssd1p in the maintenance of cellular integrity; deletion strains are hypersensitive to rapamycin	Verified	----------	-----	-----	-----	-----	-----
S000005971	YPL050C	MS	-	MNN9	MaNNosyltransferase	Subunit of Golgi mannosyltransferase complex; this complex mediates elongation of the polysaccharide mannan backbone; forms a separate complex with Van1p that is also involved in backbone elongation; this complex also contains Anp1p, Mnn10p, Mnn11p, and Hoc1p	Verified	mannosyltransferase complex subunit MNN9	-----	-----	-----	-----	-----
S000006240	YPR036W	HS	-	VMA13	Vacuolar Membrane Atpase	Subunit H of the V1 peripheral membrane domain of V-ATPase; part of the electrogenic proton pump found throughout the endomembrane system; serves as an activator or a structural stabilizer of the V-ATPase; the V1 peripheral membrane domain of the vacuolar H+-ATPase (V-ATPase) has eight subunits	Verified	H(+)-transporting V1 sector ATPase subunit H|CLS11	ATP6V1H	ATPase, H+ transporting, lysosomal 50/57kDa, V1 subunit H	-----	-----	-----
S000006303	YPR099C	LS	-	MRPL51	overlaps the verified gene MRPL51/YPR100W	Dubious open reading frame; unlikely to encode a functional protein, based on available experimental and comparative sequence data; partially overlaps the verified gene MRPL51/YPR100W	Dubious	----------	-----	-----	-----	-----	-----
S000006305	YPR101W	LR	-	SNT309	Synthetic lethal to prp NineTeen mutation	Member of the NineTeen Complex (NTC); this complex contains Prp19p and stabilizes U6 snRNA in catalytic forms of the spliceosome containing U2, U5, and U6 snRNAs; interacts physically and genetically with Prp19p	Verified	NTC25	BCAS2	breast carcinoma amplified sequence 2	-----	-----	-----
S000000121	YBL025W	MR	-	RRN10	Regulation of RNA polymerase I	Protein involved in promoting high level transcription of rDNA; subunit of UAF (upstream activation factor) for RNA polymerase I	Verified	----------	-----	-----	-----	-----	-----
S000000102	YBL006C	LS	-	LDB7	Low Dye Binding	Component of the RSC chromatin remodeling complex; interacts with Rsc3p, Rsc30p, Npl6p, and Htl1p to form a module important for a broad range of RSC functions	Verified	RSC14	-----	-----	-----	-----	-----
S000000298	YBR094W	MR	-	PBY1	P-BodY associated protein	Putative tubulin tyrosine ligase associated with P-bodies; may have a role in mRNA metabolism; yeast knockout collection strain identified as a pby1 null mutant is actually wild-type for PBY1 and deleted for mms4	Verified	putative tubulin tyrosine ligase	-----	-----	-----	-----	-----
S000000485	YBR281C	LR	-	DUG2	Deficient in Utilization of Glutathione	Component of glutamine amidotransferase (GATase II); forms a complex with Dug3p to degrade glutathione (GSH) and other peptides containing a gamma-glu-X bond in an alternative pathway to GSH degradation by gamma-glutamyl transpeptidase (Ecm38p)	Verified	glutamine amidotransferase subunit DUG2	CNDP1, CNDP2	carnosine dipeptidase 1 (metallopeptidase M20 family), CNDP dipeptidase 2 (metallopeptidase M20 family)	-----	-----	-----
S000000486	YBR282W	LR	-	MRPL27	Mitochondrial Ribosomal Protein, Large subunit	Mitochondrial ribosomal protein of the large subunit; homolog of human Bcl-2 interacting protein BMRP	Verified	mitochondrial 54S ribosomal protein YmL27|YmL27	MRPL41	mitochondrial ribosomal protein L41	-----	-----	-----
S000000563	YCL058C	MS	-	FYV5	Function required for Yeast Viability	Protein involved in regulation of the mating pathway; binds with Matalpha2p to promoters of haploid-specific genes; required for survival upon exposure to K1 killer toxin; involved in ion homeostasis	Verified	MDF1	-----	-----	-----	-----	-----
S000000513	YCL007C	MS	-	VMA9	VMA9	Dubious open reading frame; unlikely to encode a functional protein, based on available experimental and comparative sequence data; overlaps verified ORF YCL005W-A; mutations in YCL007C were thought to confer sensitivity to calcofluor white, but this phenotype was later shown to be due to the defect in YCL005W-A	Dubious	CWH36	-----	-----	-----	-----	-----
S000000617	YCR023C	LR	-	----------	Vacuolar membrane protein of unknown function; member of the multidrug resistance family;	Vacuolar membrane protein of unknown function; member of the multidrug resistance family; YCR023C is not an essential gene	Verified	----------	-----	-----	-----	-----	-----
S000000619	YCR024C-A	LR	-	PMP1	Plasma Membrane Proteolipid	Regulatory subunit for the plasma membrane H(+)-ATPase Pma1p; small single-membrane span proteolipid; forms unique helix and positively charged cytoplasmic domain that is able to specifically segregate phosphatidylserines; PMP1 has a paralog, PMP2, that arose from the whole genome duplication	Verified	proteolipid ATPase	-----	-----	-----	-----	-----
S000000620	YCR025C	LR	-	----------	----------	Dubious open reading frame; unlikely to encode a functional protein, based on available experimental and comparative sequence data; YCR025C is not an essential gene	Dubious	----------	-----	-----	-----	-----	-----
S000000623	YCR028C	MS	-	FEN2	FENpropimorph resistance	Plasma membrane H+-pantothenate symporter; confers sensitivity to the antifungal agent fenpropimorph; relocalizes from vacuole to cytoplasm upon DNA replication stress	Verified	----------	-----	-----	-----	-----	-----
S000000643	YCR047C	HS	-	BUD23	BUD site selection	Methyltransferase that methylates residue G1575 of 18S rRNA; required for rRNA processing and nuclear export of 40S ribosomal subunits independently of methylation activity; diploid mutant displays random budding pattern; functional homolog of human WBSCR22	Verified	18S rRNA (guanine1575-N7)-methyltransferase	WBSCR22	Williams Beuren syndrome chromosome region 22	-----	-----	-----
S000000646	YCR050C	LR	-	ARE1	ARE1	Non-essential protein of unknown function; deletion mutant is synthetically sick or lethal with alpha-synuclein	Uncharacterized	----------	-----	-----	-----	-----	-----
S000002335	YDL176W	HR	-	----------	fructose-1,6-bisphosphatase (Fbp1p) degradation	Protein of unknown function; predicted by computational methods to be involved in fructose-1,6-bisphosphatase (Fbp1p) degradation; interacts with components of the GID complex; YDL176W is not an essential gene	Verified	----------	-----	-----	-----	-----	-----
S000002319	YDL160C	HS	-	DHH1	DEAD box Helicase Homolog	Cytoplasmic DEAD-box helicase, stimulates mRNA decapping; coordinates distinct steps in mRNA function and decay, interacting with both decapping and deadenylase complexes; role in translational repression, mRNA decay, and possibly mRNA export; interacts and cooperates with Ngr1p to promote specific mRNA decay; ATP- and RNA-bound form promotes processing body (PB) assembly, while ATPase stimulatio…	Verified	DExD/H-box ATP-dependent RNA helicase DHH1	DDX20, DDX6	DEAD (Asp-Glu-Ala-Asp) box polypeptide 20, DEAD (Asp-Glu-Ala-Asp) box helicase 6	-----	-----	-----
S000002305	YDL146W	MR	-	LDB17	Low Dye Binding	Protein involved in the regulation of endocytosis; transiently recruited to actin cortical patches in a SLA1-dependent manner after late coat component assembly; GFP-fusion protein localizes to the periphery, cytoplasm, bud, and bud neck	Verified	----------	NCKIPSD	NCK interacting protein with SH3 domain	-----	-----	-----
S000002205	YDL047W	MS	-	SIT4	Suppressor of Initiation of Transcription	Ceramide-activated, type 2A-related serine-threonine phosphatase; functions in G1/S transition of mitotic cycle; controls lifespan, mitochondrial function, cell cycle progression by regulating HXK2 phosphorylation; regulator of COPII coat dephosphorylation; required for ER to Golgi traffic; interacts with Hrr25p kinase; cytoplasmic and nuclear protein that modulates functions mediated by Pkc1p in…	Verified	type 2A-related serine/threonine-protein phosphatase SIT4|PPH1	PPP6C	protein phosphatase 6, catalytic subunit	-----	-----	-----
S000002474	YDR067C	MR	-	OCA6	Oxidant-induced Cell-cycle Arrest	Cytoplasmic protein required for replication of Brome mosaic virus; S. cerevisiae is a model system for studying positive-strand RNA virus replication; null mutation confers sensitivity to tunicamycin and DTT	Uncharacterized	protein-tyrosine-phosphatase	-----	-----	-----	-----	-----
S000002501	YDR094W	HR	-	DNF2	DNF2	Dubious open reading frame; unlikely to encode a functional protein, based on available experimental and comparative sequence data; partially overlaps verified ORF DNF2/YDR093W	Dubious	----------	-----	-----	-----	-----	-----
S000002510	YDR103W	HR	-	STE5	STErile	Pheromone-responsive MAPK scaffold protein; couples activation of the G-protein-coupled pheromone receptor to MAPK activation; intramolecular interaction of PH and VWA domains blocks activation of assembled signaling cascade components (Ste11p, Ste7p and Fus3p) under basal conditions; Gbeta-gamma (Ste4p-Ste18p)-dependent docking at the plasma membrane and binding of PI(4,5)P2 by the PH domain rel…	Verified	NUL3|HMD3	-----	-----	-----	-----	-----
S000002515	YDR108W	MS	-	TRS85	TRapp Subunit	Component of transport protein particle (TRAPP) complex III; TRAPPIII is a multimeric guanine nucleotide-exchange factor for the GTPase Ypt1p, regulating endosome-Golgi traffic and required for membrane expansion during autophagy and the CVT pathway; directs Ypt1p to the PAS; late post-replication meiotic role	Verified	GSG1|MUM1	TRAPPC8	trafficking protein particle complex 8	-----	-----	-----
S000002544	YDR137W	MS	-	RGP1	Reduced Growth Phenotype	Subunit of a Golgi membrane exchange factor (Ric1p-Rgp1p); this complex catalyzes nucleotide exchange on Ypt6p	Verified	----------	RGP1	RGP1 homolog, RAB6A GEF complex partner 1	-----	-----	-----
S000002543	YDR136C	MS	-	VPS61	Vacuolar Protein Sorting	Dubious open reading frame; unlikely to encode a functional protein, based on available experimental and comparative sequence data; not conserved in closely related Saccharomyces species; 4% of ORF overlaps the verified gene RGP1; deletion causes a vacuolar protein sorting defect	Dubious	----------	-----	-----	-----	-----	-----
S000002547	YDR140W	MS	-	MTQ2	Methyltransferase	S-adenosylmethionine-dependent methyltransferase; subunit of complex with Trm112p that methylates translation release factor Sup45p (eRF1) in the ternary complex eRF1-eRF3-GTP; similar to E.coli PrmC; member of the seven beta-strand family	Verified	S-adenosylmethionine-dependent methyltransferase	N6AMT1	N-6 adenine-specific DNA methyltransferase 1 (putative)	-----	-----	-----
S000002615	YDR207C	LS	-	UME6	Unscheduled Meiotic gene Expression	Rpd3L histone deacetylase complex subunit; key transcriptional regulator of early meiotic genes; involved in chromatin remodeling and transcriptional repression via DNA looping; binds URS1 upstream regulatory sequence, represses transcription by recruiting conserved histone deacetylase Rpd3p (through co-repressor Sin3p) and chromatin-remodeling factor Isw2p; couples metabolic responses to nutriti…	Verified	DNA-binding transcriptional regulator UME6|RIM16|NIM2|CAR80	-----	-----	-----	-----	-----
S000002768	YDR360W	MR	-	OPI7	OverProducer of Inositol	Dubious open reading frame; unlikely to encode a functional protein, based on available experimental and comparative sequence data; partially overlaps verified gene VID21/YDR359C	Dubious	----------	-----	-----	-----	-----	-----
S000002822	YDR414C	MS	-	ERD1	Endoplasmic reticulum Retention Defective	Predicted membrane protein required for lumenal ER protein retention; mutants secrete the endogenous ER protein, BiP (Kar2p)	Verified	LDB2	-----	-----	-----	-----	-----
S000002826	YDR418W	LS	-	RPL12B	Ribosomal Protein of the Large subunit	Ribosomal 60S subunit protein L12B; rpl12a rpl12b double mutant exhibits slow growth and slow translation; homologous to mammalian ribosomal protein L12 and bacterial L11; RPL12B has a paralog, RPL12A, that arose from the whole genome duplication	Verified	uL11|ribosomal 60S subunit protein L12B|L11|YL23|L15B|L12B	RPL12	ribosomal protein L12	-----	-----	-----
S000002825	YDR417C	MS	-	RPL12B	partially overlaps the verified ORF RPL12B/YDR418W	Dubious open reading frame; unlikely to encode a functional protein, based on available experimental and comparative sequence data; partially overlaps the verified ORF RPL12B/YDR418W	Dubious	----------	-----	-----	-----	-----	-----
S000002839	YDR431W	LR	-	CYM1	CYM1	Dubious open reading frame; unlikely to encode a functional protein, based on available experimental and comparative sequence data	Dubious	----------	-----	-----	-----	-----	-----
S000002843	YDR435C	MR	-	PPM1	Protein Phosphatase Methyltransferase	Carboxyl methyltransferase; methylates the C terminus of the protein phosphatase 2A catalytic subunit (Pph21p or Pph22p), which is important for complex formation with regulatory subunits; required for methionine to inhibit autophagy and promote growth	Verified	leucine carboxy methyltransferase	LCMT1	leucine carboxyl methyltransferase 1	-----	-----	-----
S000002850	YDR442W	MR	-	SSN2	SSN2	Dubious open reading frame; unlikely to encode a functional protein, based on available experimental and comparative sequence data	Dubious	----------	-----	-----	-----	-----	-----
S000002852	YDR444W	HS	-	----------	Putative hydrolase acting on ester bonds	Putative hydrolase acting on ester bonds	Uncharacterized	putative hydrolase	-----	-----	-----	-----	-----
S000002853	YDR445C	HS	-	YDR444W	YDR444W	Dubious open reading frame; unlikely to encode a functional protein, based on available experimental and comparative sequence data	Dubious	----------	-----	-----	-----	-----	-----
S000002858	YDR450W	MS	-	RPS18A	Ribosomal Protein of the Small subunit	Protein component of the small (40S) ribosomal subunit; homologous to mammalian ribosomal protein S18 and bacterial S13; RPS18A has a paralog, RPS18B, that arose from the whole genome duplication; protein increases in abundance and relocalizes from cytoplasm to nuclear foci upon DNA replication stress	Verified	uS13|ribosomal 40S subunit protein S18A|S18A|S13	RPS18	ribosomal protein S18	-----	-----	-----
S000002871	YDR463W	MR	-	STP1	Species-specific tRNA Processing	Transcription factor; contains a N-terminal regulatory motif (RI) that acts as a cytoplasmic retention determinant and as an Asi dependent degron in the nucleus; undergoes proteolytic processing by SPS (Ssy1p-Ptr3p-Ssy5p)-sensor component Ssy5p in response to extracellular amino acids; activates transcription of amino acid permease genes and may have a role in tRNA processing; STP1 has a paralog,…	Verified	SSY2|BAP1	-----	-----	-----	-----	-----
S000002883	YDR475C	LS	-	JIP4	Jumonji domain Interacting Protein	Protein of unknown function; previously annotated as two separate ORFs, YDR474C and YDR475C, which were merged as a result of corrections to the systematic reference sequence; JIP4 has a paralog, YOR019W, that arose from the whole genome duplication	Verified	YDR474C	-----	-----	-----	-----	-----
S000000788	YEL062W	MR	-	NPR2	Nitrogen Permease Regulator	Subunit of the Iml1p/SEACIT complex; SEACIT (Iml1p-Npr2p-Npr3p) is a subcomplex of the SEA complex, a coatomer-related complex that associates dynamically with the vacuole; Npr2p may have a structural or regulatory role, supporting Iml1p function as a GAP for the Rag family GTPase Gtr1p, and resulting in inhibition of TORC1 signaling in response to amino acid deprivation; SEACIT is required for n…	Verified	nitrogen permease regulating protein NPR2	NPRL2	NPR2-like, GATOR1 complex subunit	-----	-----	-----
S000000779	YEL053C	LR	-	MAK10	MAintenance of Killer	Non-catalytic subunit of the NatC N-terminal acetyltransferase; required for replication of dsRNA virus; expression is glucose-repressible; human NatC ortholog, Naa35, requires co-expression of the human catalytic subunit, Naa30, to functionally complement the null allele	Verified	NAA35	-----	-----	-----	-----	-----
S000000774	YEL048C	LR	-	TCA17	TRAPP Complex Associated protein	Component of transport protein particle (TRAPP) complex II; TRAPPII is a multimeric guanine nucleotide-exchange factor for the GTPase Ypt1p, regulating intra-Golgi and endosome-Golgi traffic; promotes association of TRAPPII-specific subunits with the TRAPP core complex; sedlin related; human Sedlin mutations cause SEDT, a skeletal disorder	Verified	----------	-----	-----	-----	-----	-----
S000000772	YEL046C	LR	-	GLY1	GLYcine requiring	Threonine aldolase; catalyzes the cleavage of L-allo-threonine and L-threonine to glycine; involved in glycine biosynthesis	Verified	threonine aldolase GLY1	-----	-----	-----	-----	-----
S000000771	YEL045C	LR	-	GLY1	Behind GLY1	Dubious open reading frame; unlikely to encode a functional protein, based on available experimental and comparative sequence data; deletion gives MMS sensitivity, growth defect under alkaline conditions, less than optimal growth upon citric acid stress	Dubious	----------	-----	-----	-----	-----	-----
S000000753	YEL027W	MS	-	VMA3	Vacuolar Membrane Atpase	Proteolipid subunit c of the V0 domain of vacuolar H(+)-ATPase; dicyclohexylcarbodiimide binding subunit; required for vacuolar acidification and important for copper and iron metal ion homeostasis	Verified	H(+)-transporting V0 sector ATPase subunit c|CUP5|GEF2|CLS7	ATP6V0C	ATPase, H+ transporting, lysosomal 16kDa, V0 subunit c	-----	-----	-----
S000000892	YER090W	MR	-	TRP2	TRyPtophan	Anthranilate synthase; catalyzes the initial step of tryptophan biosynthesis, forms multifunctional hetero-oligomeric anthranilate synthase:indole-3-glycerol phosphate synthase enzyme complex with Trp3p	Verified	anthranilate synthase TRP2	-----	-----	-----	-----	-----
S000001897	YFR001W	MS	-	LOC1	LOCalization of mRNA	Nuclear protein involved in asymmetric localization of ASH1 mRNA; binds double-stranded RNA in vitro; constituent of 66S pre-ribosomal particles; required at post-transcriptional step for efficient retrotransposition; absence results in decreased Ty1 Gag:GFP protein levels; relocalizes from nucleus to cytoplasm upon DNA replication stress	Verified	----------	-----	-----	-----	-----	-----
S000001931	YFR035C	LR	-	----------	?	Putative protein of unknown function; deletion mutant exhibits synthetic phenotype with alpha-synuclein	Uncharacterized	----------	-----	-----	-----	-----	-----
S000003179	YGL211W	MS	-	NCS6	Needs Cla4 to Survive	Protein required for uridine thiolation of Gln, Lys, and Glu tRNAs; required for the thiolation of uridine at the wobble position of Gln, Lys, and Glu tRNAs; has a role in urmylation and in invasive and pseudohyphal growth; inhibits replication of Brome mosaic virus in S. cerevisiae	Verified	TUC1|YGL210W-A	CTU1	cytosolic thiouridylase subunit 1	-----	-----	-----
S000028635	YGL188C-A	MS	-	----------	Putative protein of unknown function	Putative protein of unknown function	Uncharacterized	----------	-----	-----	-----	-----	-----
S000028632	YGL007C-A	LR	-	----------	Computationally predicted to have a role in cell budding (derrière PMA1)	Putative protein of unknown function; identified by gene-trapping, microarray-based expression analysis, and genome-wide homology searching; deletion exhibits slow-growth phenotype; computationally predicted to have a role in cell budding	Uncharacterized	----------	-----	-----	-----	-----	-----
S000002975	YGL007W	MR	-	BRP1	----------	Putative protein of unknown function; conserved among S. cerevisiae strains; located in the upstream region of PMA1; deletion leads to polyamine resistance due to downregulation of PMA1	Uncharacterized	----------	-----	-----	-----	-----	-----
S000002973	YGL005C	MS	-	COG7	Conserved Oligomeric Golgi complex	Component of the conserved oligomeric Golgi complex; a cytosolic tethering complex (Cog1p through Cog8p) that functions in protein trafficking to mediate fusion of transport vesicles to Golgi compartments	Verified	Golgi transport complex subunit COG7|COD5	-----	-----	-----	-----	-----
S000003252	YGR020C	HS	-	VMA7	Vacuolar Membrane Atpase	Subunit F of the V1 peripheral membrane domain of V-ATPase; part of the electrogenic proton pump found throughout the endomembrane system; required for the V1 domain to assemble onto the vacuolar membrane; the V1 peripheral membrane domain of vacuolar H+-ATPase (V-ATPase) has eight subunits	Verified	H(+)-transporting V1 sector ATPase subunit F	ATP6V1F	ATPase, H+ transporting, lysosomal 14kDa, V1 subunit F	-----	-----	-----
S000003257	YGR025W	MR	-	----------	Putative protein of unknown function; green fluorescent protein (GFP)-fusion protein localizes to the cell periphery	Dubious open reading frame; unlikely to encode a functional protein, based on available experimental and comparative sequence data	Dubious	----------	-----	-----	-----	-----	-----
S000003258	YGR026W	HR	-	----------	Putative protein of unknown function; green fluorescent protein (GFP)-fusion protein localizes to the cell periphery	Putative protein of unknown function; green fluorescent protein (GFP)-fusion protein localizes to the cell periphery	Uncharacterized	----------	-----	-----	-----	-----	-----
S000003288	YGR056W	HS	-	RSC1	Remodel the Structure of Chromatin	Component of the RSC chromatin remodeling complex; required for expression of mid-late sporulation-specific genes; contains two essential bromodomains, a bromo-adjacent homology (BAH) domain, and an AT hook; RSC1 has a paralog, RSC2, that arose from the whole genome duplication	Verified	RSC subunit protein RSC1	PBRM1	polybromo 1	-----	-----	-----
S000003296	YGR064W	MR	-	SPT4	partially overlaps the verified ORF SPT4/YGR063C	Dubious open reading frame; unlikely to encode a functional protein, based on available experimental and comparative sequence data; partially overlaps the verified ORF SPT4/YGR063C	Dubious	----------	-----	-----	-----	-----	-----
S000003329	YGR097W	LR	-	ASK10	Activator of SKn7	Regulator of the Fps1p glycerol channel; under nonstress conditions, binds to Fps1p to positively regulate glycerol transport; under osmotic stress, multiple phosphorylation by Hog1p causes Ask10p to dissociate from Fps1p; forms homodimers and heterodimerizes with paralog Rgc1p; phosphorylated in response to oxidative stress; has a role in destruction of Ssn8p; associates with RNA polymerase II h…	Verified	RGC2	-----	-----	-----	-----	-----
S000003334	YGR102C	LR	-	GTF1	Glutaminyl Transamidase subunit F	Subunit of the trimeric GatFAB AmidoTransferase(AdT) complex; involved in the formation of Q-tRNAQ; transposon insertion mutant is salt sensitive and null mutant has growth defects; non-tagged protein is detected in purified mitochondria	Verified	glutamyl-tRNA(Gln) amidotransferase subunit F	-----	-----	-----	-----	-----
S000003389	YGR157W	MS	-	CHO2	CHOline requiring	Phosphatidylethanolamine methyltransferase (PEMT); catalyzes the first step in the conversion of phosphatidylethanolamine to phosphatidylcholine during the methylation pathway of phosphatidylcholine biosynthesis	Verified	phosphatidylethanolamine N-methyltransferase|PEM1	-----	-----	-----	-----	-----
S000003438	YGR206W	MR	-	MVB12	MultiVesicular Body sorting factor of 12 kilodaltons	ESCRT-I subunit required to stabilize ESCRT-I core complex oligomers; the ESCRT-I core complex (Stp22p, Vps28p, Srn2p) is involved in ubiquitin-dependent sorting of proteins into the endosome; deletion mutant is sensitive to rapamycin and nystatin	Verified	ubiquitin-binding ESCRT-I subunit protein MVB12	-----	-----	-----	-----	-----
S000003460	YGR228W	MR	-	SMI1	Partially overlaps the verified ORF SMI1/YGR229C	Dubious open reading frame; unlikely to encode a functional protein, based on available experimental and comparative sequence data; partially overlaps the verified ORF SMI1/YGR229C	Dubious	----------	-----	-----	-----	-----	-----
S000003484	YGR252W	MS	-	GCN5	General Control Nonderepressible	Catalytic subunit of ADA and SAGA histone acetyltransferase complexes; modifies N-terminal lysines on histones H2B and H3; acetylates Rsc4p, a subunit of the RSC chromatin-remodeling complex, altering replication stress tolerance; relocalizes to the cytosol in response to hypoxia; mutant displays reduced transcription elongation in the G-less-based run-on (GLRO) assay; greater involvement in repr…	Verified	histone acetyltransferase GCN5|AAS104|KAT2|SWI9|ADA4	BAZ1A, BAZ1B, BAZ2A, BAZ2B, BPTF, CECR2, KAT2A, KAT2B	bromodomain adjacent to zinc finger domain, 1A, bromodomain adjacent to zinc finger domain, 1B, bromodomain adjacent to zinc finger domain, 2A, bromodomain adjacent to zinc finger domain, 2B, bromodomain PHD finger transcription factor, cat eye syndrome chromosome region, candidate 2, K(lysine) acetyltransferase 2A, K(lysine) acetyltransferase 2B	-----	-----	-----
S000001068	YHR026W	HS	-	VMA16	Vacuolar Membrane Atpase	Subunit c'' of the vacuolar ATPase; v-ATPase functions in acidification of the vacuole; one of three proteolipid subunits of the V0 domain	Verified	H(+)-transporting V0 sector ATPase subunit c''|PPA1	ATP6V0B	ATPase, H+ transporting, lysosomal 21kDa, V0 subunit b	-----	-----	-----
S000001102	YHR060W	MS	-	VMA22	Vacuolar Membrane Atpase	Protein that is required for vacuolar H+-ATPase (V-ATPase) function; peripheral membrane protein; not an actual component of the V-ATPase complex; functions in the assembly of the V-ATPase; localized to the yeast endoplasmic reticulum (ER)	Verified	VPH6|CEV1	CCDC115	coiled-coil domain containing 115	-----	-----	-----
S000001415	YIL153W	LR	-	RRD1	Resistant to Rapamycin Deletion	Peptidyl-prolyl cis/trans-isomerase; activator of the phosphotyrosyl phosphatase activity of PP2A; involved in G1 phase progression, microtubule dynamics, bud morphogenesis and DNA repair; required for rapid reduction of Sgs1p levels in response to rapamycin; subunit of the Tap42p-Sit4p-Rrd1p complex; protein increases in abundance and relative distribution to the nucleus increases upon DNA repli…	Verified	peptidylprolyl isomerase RRD1|YPA1	PPP2R4	protein phosphatase 2A activator, regulatory subunit 4	-----	-----	-----
S000001314	YIL052C	LS	-	RPL34B	Ribosomal Protein of the Large subunit	Ribosomal 60S subunit protein L34B; homologous to mammalian ribosomal protein L34, no bacterial homolog; RPL34B has a paralog, RPL34A, that arose from the whole genome duplication	Verified	eL34|ribosomal 60S subunit protein L34B|L34e|L34B	-----	-----	-----	-----	-----
S000001270	YIL008W	MS	-	URM1	Ubiquitin Related Modifier	Ubiquitin-like protein involved in thiolation of cytoplasmic tRNAs; receives sulfur from the E1-like enzyme Uba4p and transfers it to tRNA; also functions as a protein tag with roles in nutrient sensing and oxidative stress response	Verified	ubiquitin-related modifier URM1	URM1	ubiquitin related modifier 1	-----	-----	-----
S000005267	YNL323W	MS	-	LEM3	Ligand-Effect Modulator	Membrane protein of the plasma membrane and ER; interacts specifically in vivo with the phospholipid translocase (flippase) Dnf1p; involved in translocation of phospholipids and alkylphosphocholine drugs across the plasma membrane; null mutant requires tryptophan due to mislocalization of tryptophan permease Tat2p	Verified	ROS3|BRE3	TMEM30A, TMEM30B, TMEM30C	transmembrane protein 30A, transmembrane protein 30B, transmembrane protein 30C	-----	YES	-----
S000005237	YNL293W	MR	-	MSB3	Multicopy Suppressor of Bud Emergence	Rab GTPase-activating protein; regulates endocytosis via inactivation of Vps21p at endosomes and vacuole fusion via inactivation of Ypt7p at vacuoles; also acts on Ypt52p and Sec4p; localizes to plasma membrane, sites of polarized growth; relocalizes from bud neck to cytoplasm upon DNA replication stress; similar to TBC-domain Tre2 oncogene; MSB3 has a paralog, MSB4, that arose from the whole gen…	Verified	Rab GTPase-activating protein MSB3|GYP3	SGSM3, TBC1D10A, TBC1D10B, TBC1D10C, TBC1D2, TBC1D3, TBC1D30, TBC1D3B, TBC1D3C, TBC1D3E, TBC1D3F, TBC1D3G, TBC1D3H, USP6, USP6NL	small G protein signaling modulator 3, TBC1 domain family, member 10A, TBC1 domain family, member 10B, TBC1 domain family, member 10C, TBC1 domain family, member 2, TBC1 domain family, member 3, TBC1 domain family, member 30, TBC1 domain family, member 3B, TBC1 domain family, member 3C, TBC1 domain family, member 3E, TBC1 domain family, member 3F, TBC1 domain family, member 3G, TBC1 domain family…	-----	YES	-----
S000001246	YHR203C	LS	-	RPS4B	Ribosomal Protein of the Small subunit	Protein component of the small (40S) ribosomal subunit; homologous to mammalian ribosomal protein S4, no bacterial homolog; RPS4B has a paralog, RPS4A, that arose from the whole genome duplication	Verified	eS4|ribosomal 40S subunit protein S4B|S4e|rp5|YS6|S7B|S4B	RPS4X, RPS4Y1, RPS4Y2	ribosomal protein S4, X-linked, ribosomal protein S4, Y-linked 1, ribosomal protein S4, Y-linked 2	-----	YES	-----
S000005034	YNL090W	LR	-	RHO2	Ras HOmolog	Non-essential small GTPase of the Rho/Rac family of Ras-like proteins; involved in the establishment of cell polarity and in microtubule assembly	Verified	Rho family GTPase RHO2	RHOA, RHOC, RND1, RND2, RND3	ras homolog family member A, ras homolog family member C, Rho family GTPase 1, Rho family GTPase 2, Rho family GTPase 3	-----	YES	-----
S000000112	YBL016W	LR	-	FUS3	cell FUSion	Mitogen-activated serine/threonine protein kinase involved in mating; phosphoactivated by Ste7p; substrates include Ste12p, Far1p, Bni1p, Sst2p; inhibits invasive growth during mating by phosphorylating Tec1p, promoting its; inhibits recruitment of Ste5p, Cdc42p-mediated asymmetry and mating morphogenesis	Verified	mitogen-activated serine/threonine-protein kinase FUS3|DAC2	MAPK1, MAPK3, MAPK4, MAPK6, MAPK7, NLK	mitogen-activated protein kinase 1, mitogen-activated protein kinase 3, mitogen-activated protein kinase 4, mitogen-activated protein kinase 6, mitogen-activated protein kinase 7, nemo-like kinase	-----	YES	-----
S000000230	YBR026C	MS	-	ETR1	2-Enoyl Thioester Reductase	2-enoyl thioester reductase; member of the medium chain dehydrogenase/reductase family; localized to mitochondria, where it has a probable role in fatty acid synthesis; human MECR functionally complements the respiratory growth defect of the null mutant	Verified	MRF1'|MRF1	MECR, SORD, TP53I3	mitochondrial trans-2-enoyl-CoA reductase, sorbitol dehydrogenase, tumor protein p53 inducible protein 3	-----	YES	-----
S000002183	YDL025C	LR	-	RTK1	Ribosome biogenesis and TRNA synthetase-associated Kinase	Putative protein kinase, potentially phosphorylated by Cdc28p; interacts with ribosome biogenesis factors, Cka2, Gus1 and Arc1; protein abundance increases in response to DNA replication stress	Verified	putative serine/threonine protein kinase RTK1	HUNK, PRKAA2	hormonally up-regulated Neu-associated kinase, protein kinase, AMP-activated, alpha 2 catalytic subunit	-----	YES	-----
S000002754	YDR346C	MR	-	SVF1	SurVival Factor	Protein with a potential role in cell survival pathways; required for the diauxic growth shift; expression in mammalian cells increases survival under conditions inducing apoptosis; mutant has increased aneuploidy tolerance	Verified	SGI1	HIST1H4A, HIST1H4B, HIST1H4C, HIST1H4D, HIST1H4E, HIST1H4F, HIST1H4G, HIST1H4H, HIST1H4I, HIST1H4J, HIST1H4K, HIST1H4L, HIST2H4A, HIST4H4	histone cluster 1, H4a, histone cluster 1, H4b, histone cluster 1, H4c, histone cluster 1, H4d, histone cluster 1, H4e, histone cluster 1, H4f, histone cluster 1, H4g, histone cluster 1, H4h, histone cluster 1, H4i, histone cluster 1, H4j, histone cluster 1, H4k, histone cluster 1, H4l, histone cluster 2, H4a, histone cluster 4, H4	-----	YES	-----
S000002560	YDR153C	MR	-	ENT5	Epsin N-Terminal homology	Protein containing an N-terminal epsin-like domain; involved in clathrin recruitment and traffic between the Golgi and endosomes; associates with the clathrin adaptor Gga2p, clathrin adaptor complex AP-1, and clathrin	Verified	----------	EPN1, EPN2, EPN3	epsin 1, epsin 2, epsin 3	-----	YES	-----
S000002320	YDL161W	LR	-	ENT1	Epsin N-Terminal homology	Epsin-like protein involved in endocytosis and actin patch assembly; functionally redundant with Ent2p; binds clathrin via a clathrin-binding domain motif at C-terminus; relocalizes from bud neck to cytoplasm upon DNA replication stress; ENT1 has a paralog, ENT2, that arose from the whole genome duplication	Verified	epsin	EPN1, EPN2, EPN3	epsin 1, epsin 2, epsin 3	-----	YES	-----
S000001490	YKL007W	LR	-	CAP1	CAPping	Alpha subunit of the capping protein heterodimer (Cap1p and Cap2p); capping protein (CP) binds to the barbed ends of actin filaments preventing further polymerization; localized predominantly to cortical actin patches; protein increases in abundance and relocalizes from bud neck to plasma membrane upon DNA replication stress	Verified	----------	CAPZA1, CAPZA2, CAPZA3	capping protein (actin filament) muscle Z-line, alpha 1, capping protein (actin filament) muscle Z-line, alpha 2, capping protein (actin filament) muscle Z-line, alpha 3	-----	YES	-----
S000000246	YBR042C	MR	-	CST26	Chromosome STability	Acyltransferase; enzyme mainly responsible for the introduction of saturated very long chain fatty acids into neo-synthesized molecules of phosphatidylinositol; required for incorporation of stearic acid into phosphatidylinositol; affects chromosome stability when overexpressed; CST26 has a paralog, YDR018C, that arose from the whole genome duplication	Verified	putative acyltransferase|PSI1	AGPAT3, AGPAT4, AGPAT5, LCLAT1, LPGAT1	1-acylglycerol-3-phosphate O-acyltransferase 3, 1-acylglycerol-3-phosphate O-acyltransferase 4, 1-acylglycerol-3-phosphate O-acyltransferase 5, lysocardiolipin acyltransferase 1, lysophosphatidylglycerol acyltransferase 1	-----	YES	-----
S000005489	YOL129W	LR	-	VPS68	Vacuolar Protein Sorting	Vacuolar membrane protein of unknown function; involved in vacuolar protein sorting; also detected in the mitochondria	Verified	----------	TMEM50A	transmembrane protein 50A	-----	YES	-----
S000006060	YPL139C	MR	-	UME1	Unscheduled Meiotic gene Expression	Component of both the Rpd3S and Rpd3L histone deacetylase complexes; negative regulator of meiosis; required for repression of a subset of meiotic genes during vegetative growth, binding of histone deacetylase Rpd3p required for activity, contains a NEE box and a WD repeat motif; homologous with Wtm1p; UME1 has a paralog, WTM2, that arose from the whole genome duplication	Verified	WTM3	DPH7	diphthamide biosynthesis 7	-----	YES	-----
S000000252	YBR048W	LS	-	RPS11B	Ribosomal Protein of the Small subunit	Protein component of the small (40S) ribosomal subunit; homologous to mammalian ribosomal protein S11 and bacterial S17; RPS11B has a paralog, RPS11A, that arose from the whole genome duplication	Verified	uS17|ribosomal 40S subunit protein S11B|S17|rp41B|YS12|S18B|S11B	RPS11	ribosomal protein S11	-----	YES	-----
S000007222	YCR028C-A	MR	-	RIM1	Replication In Mitochondria	ssDNA-binding protein essential for mitochondrial genome maintenance; involved in mitochondrial DNA replication; stimulates utilization by Mip1p DNA polymerase of RNA primers synthesized by Rpo41p	Verified	----------	SSBP1	single-stranded DNA binding protein 1, mitochondrial	-----	YES	-----
S000000655	YCR059C	LR	-	YIH1	Yeast Impact Homolog	Negative regulator of eIF2 kinase Gcn2p; competes with Gcn2p for binding to Gcn1p; may contribute to regulation of translation in response to starvation via regulation of Gcn2p; binds to monomeric actin and to ribosomes and polyribosomes; ortholog of mammalian IMPACT	Verified	----------	IMPACT	impact RWD domain protein	-----	YES	-----
S000001940	YFR044C	LR	-	DUG1	Deficient in Utilization of Glutathione	Cys-Gly metallo-di-peptidase; forms a complex with Dug2p and Dug3p to degrade glutathione (GSH) and other peptides containing a gamma-glu-X bond in an alternative pathway to GSH degradation by gamma-glutamyl transpeptidase (Ecm38p); human homolog CNDP2 can complement yeast dug1 mutant	Verified	metallodipeptidase	CNDP1, CNDP2	carnosine dipeptidase 1 (metallopeptidase M20 family), CNDP dipeptidase 2 (metallopeptidase M20 family)	-----	YES	-----
S000003215	YGL246C	LS	-	RAI1	Rat1p Interacting Protein	Nuclear protein with decapping endonuclease activity; targets mRNAs with unmethylated 7-methylguanosine cap structures and 5'-triphosphates; binds to and stabilizes the exoribonuclease Rat1p; required for pre-rRNA processing; relocalizes to the cytosol in response to hypoxia; homologous to human DOM3Z	Verified	decapping nuclease	DXO	decapping exoribonuclease	-----	YES	-----
S000002999	YGL031C	LS	-	RPL24A	Ribosomal Protein of the Large subunit	Ribosomal 60S subunit protein L24A; not essential for translation but may be required for normal translation rate; homologous to mammalian ribosomal protein L24, no bacterial homolog; RPL24A has a paralog, RPL24B, that arose from the whole genome duplication	Verified	eL24|ribosomal 60S subunit protein L24A|L24e|rp29|YL21|L30A|L24A|RPL30A	RPL24	ribosomal protein L24	-----	YES	-----
S000001765	YKR057W	MS	-	RPS21A	Ribosomal Protein of the Small subunit	Protein component of the small (40S) ribosomal subunit; homologous to mammalian ribosomal protein S21, no bacterial homolog; RPS21A has a paralog, RPS21B, that arose from the whole genome duplication	Verified	eS21|ribosomal 40S subunit protein S21A|S21e|YS25|S26A|S21A|RPS25	RPS21	ribosomal protein S21	-----	YES	-----
S000004206	YLR216C	MR	-	CPR6	Cyclosporin-sensitive Proline Rotamase	Peptidyl-prolyl cis-trans isomerase (cyclophilin); catalyzes the cis-trans isomerization of peptide bonds N-terminal to proline residues; plays a role in determining prion variants; binds to Hsp82p and contributes to chaperone activity; protein abundance increases in response to DNA replication stress	Verified	peptidylprolyl isomerase CPR6|CYP40	NKTR, PPID, PPIG	natural killer cell triggering receptor, peptidylprolyl isomerase D, peptidylprolyl isomerase G (cyclophilin G)	-----	YES	-----
S000004363	YLR371W	LR	-	ROM2	RhO1 Multicopy suppressor	Guanine nucleotide exchange factor (GEF) for Rho1p and Rho2p; mutations are synthetically lethal with mutations in rom1, which also encodes a GEF; Rom2p localization to the bud surface is dependent on Ack1p; ROM2 has a paralog, ROM1, that arose from the whole genome duplication	Verified	Rho family guanine nucleotide exchange factor ROM2	AKAP13, ARHGEF11, ARHGEF12, ARHGEF18, ARHGEF2, ARHGEF28, ARHGEF3, NET1	A kinase (PRKA) anchor protein 13, Rho guanine nucleotide exchange factor (GEF) 11, Rho guanine nucleotide exchange factor (GEF) 12, Rho/Rac guanine nucleotide exchange factor (GEF) 18, Rho/Rac guanine nucleotide exchange factor (GEF) 2, Rho guanine nucleotide exchange factor (GEF) 28, Rho guanine nucleotide exchange factor (GEF) 3, neuroepithelial cell transforming 1	-----	YES	-----
S000004433	YLR441C	LS	-	RPS1A	Ribosomal Protein of the Small subunit	Ribosomal protein 10 (rp10) of the small (40S) subunit; homologous to mammalian ribosomal protein S3A, no bacterial homolog; RPS1A has a paralog, RPS1B, that arose from the whole genome duplication	Verified	eS1|ribosomal 40S subunit protein S1A|S1e|rp10A|S1A|RP10A	RPS3A	ribosomal protein S3A	-----	YES	-----
S000005121	YNL177C	LR	-	MRPL22	Mitochondrial Ribosomal Protein, Large subunit	Mitochondrial ribosomal protein of the large subunit	Verified	mitochondrial 54S ribosomal protein YmL22|YmL22	MRPL22	mitochondrial ribosomal protein L22	-----	YES	-----
S000005467	YOL107W	MR	-	----------	Putative protein of unknown function; green fluorescent protein (GFP)-fusion protein localizes to the cytoplasm and colocalizes in a punctate pattern with the early golgi/COPI vesicles; YOL107W is not an essential protein	Putative protein of unknown function; green fluorescent protein (GFP)-fusion protein localizes to the cytoplasm and colocalizes in a punctate pattern with the early golgi/COPI vesicles; YOL107W is not an essential protein	Uncharacterized	----------	TMEM115	transmembrane protein 115	-----	YES	-----
S000006114	YPL193W	MS	-	RSA1	RiboSome Assembly	Protein involved in the assembly of 60S ribosomal subunits; functionally interacts with Dbp6p; functions in a late nucleoplasmic step of the assembly	Verified	----------	NUFIP1	nuclear fragile X mental retardation protein interacting protein 1	-----	YES	-----
S000006066	YPL145C	LS	-	KES1	KrE11-1 Suppressor	One of seven members of the yeast oxysterol binding protein family; involved in negative regulation of Sec14p-dependent Golgi complex secretory functions, peripheral membrane protein that localizes to the Golgi complex; KES1 has a paralog, HES1, that arose from the whole genome duplication	Verified	oxysterol-binding protein KES1|BSR3|OSH4|LPI3	OSBPL9	oxysterol binding protein-like 9	-----	YES	-----
S000007587	YBL071W-A	HS	-	KTI11	Kluveromyces lactis Toxin Insensitive	Zn-ribbon protein that co-purifies with Dph1 and Dph2; in a complex required for synthesis of diphthamide on translation factor eEF2 and with Elongator subunits Iki3p, Elp2p, and Elp3p; involved in modification of wobble nucleosides in tRNAs; forms a stable heterodimer with Ats1p	Verified	DPH3	DPH3	diphthamide biosynthesis 3	-----	YES	-----
S000000385	YBR181C	MS	-	RPS6B	Ribosomal Protein of the Small subunit	Protein component of the small (40S) ribosomal subunit; homologous to mammalian ribosomal protein S6, no bacterial homolog; phosphorylated on S233 by Ypk3p in a TORC1-dependent manner, and on S232 in a TORC1/2-dependent manner by Ypk1/2/3p; RPS6B has a paralog, RPS6A, that arose from the whole genome duplication	Verified	eS6|ribosomal 40S subunit protein S6B|S6e|RPS102|RPS101|LPG18	RPS6	ribosomal protein S6	-----	YES	-----
S000002241	YDL083C	MS	-	RPS16B	Ribosomal Protein of the Small subunit	Protein component of the small (40S) ribosomal subunit; homologous to mammalian ribosomal protein S16 and bacterial S9; RPS16B has a paralog, RPS16A, that arose from the whole genome duplication	Verified	uS9|ribosomal 40S subunit protein S16B|S9|rp61R|S16B	RPS16	ribosomal protein S16	-----	YES	-----
S000002198	YDL040C	MR	-	NAT1	N-terminal AcetylTransferase	Subunit of protein N-terminal acetyltransferase NatA; NatA comprised of Nat1p, Ard1p, and Nat5p; N-terminally acetylates many proteins to influence multiple processes such as cell cycle progression, heat-shock resistance, mating, sporulation, telomeric silencing and early stages of mitophagy; orthologous to human NAA15; expression of both human NAA10 and NAA15 functionally complements ard1 nat1 d…	Verified	peptide alpha-N-acetyltransferase complex A subunit NAT1|NAA15|AAA1	NAA15	N(alpha)-acetyltransferase 15, NatA auxiliary subunit	-----	YES	-----
S000002772	YDR364C	LS	-	CDC40	Cell Division Cycle	Pre-mRNA splicing factor; important for catalytic step II of pre-mRNA splicing and plays a role in cell cycle progression, particularly at the G1/S phase transition; required for DNA synthesis during mitosis and meiosis; has WD repeats; thermosensitivity of the cdc40 null mutant is functionally complemented by a chimeric construct containing the N-terminal 156 amino acids of yeast Cdc40p fused to…	Verified	SLU4|SLT15|PRP17	CDC40	cell division cycle 40	-----	YES	-----
S000002786	YDR378C	MR	-	LSM6	Like SM	Lsm (Like Sm) protein; part of heteroheptameric complexes (Lsm2p-7p and either Lsm1p or 8p): cytoplasmic Lsm1p complex involved in mRNA decay; nuclear Lsm8p complex part of U6 snRNP and possibly involved in processing tRNA, snoRNA, and rRNA	Verified	U4/U6-U5 snRNP complex subunit LSM6	LSM6	LSM6 homolog, U6 small nuclear RNA and mRNA degradation associated	-----	YES	-----
S000003269	YGR037C	LR	-	ACB1	Acyl-CoA-Binding	Acyl-CoA-binding protein; transports newly synthesized acyl-CoA esters from fatty acid synthetase (Fas1p-Fas2p) to acyl-CoA-consuming processes; subject to starvation-induced, Grh1p-mediated unconventional secretion; protein abundance increases in response to DNA replication stress	Verified	long-chain fatty acid transporter ACB1	DBI	diazepam binding inhibitor (GABA receptor modulator, acyl-CoA binding protein)	-----	YES	-----
S000003350	YGR118W	MS	-	RPS23A	Ribosomal Protein of the Small subunit	Ribosomal protein 28 (rp28) of the small (40S) ribosomal subunit; required for translational accuracy; homologous to mammalian ribosomal protein S23 and bacterial S12; RPS23A has a paralog, RPS23B, that arose from the whole genome duplication; deletion of both RPS23A and RPS23B is lethal	Verified	uS12|ribosomal 40S subunit protein S23A|rp37|YS14|S28A|S23A|S12	RPS23	ribosomal protein S23	-----	YES	-----
S000003432	YGR200C	MS	-	ELP2	ELongator Protein	Subunit of Elongator complex; binds to microtubules via conserved alkaline residues; has two seven-bladed WD40 &#946; propellers; Elongator complex is required for modification of wobble nucleosides in tRNA; target of Kluyveromyces lactis zymocin	Verified	Elongator subunit ELP2|KTI3|TOT2	ELP2	elongator acetyltransferase complex subunit 2	-----	YES	-----
S000001296	YIL034C	MR	-	CAP2	CAPping	Beta subunit of the capping protein heterodimer (Cap1p and Cap2p); capping protein (CP) binds to the barbed ends of actin filaments preventing further polymerization; localized predominantly to cortical actin patches; protein increases in abundance and relocalizes from bud neck to plasma membrane upon DNA replication stress	Verified	F-actin-capping protein subunit beta	CAPZB	capping protein (actin filament) muscle Z-line, beta	-----	YES	-----
S000000018	YAL020C	-	LR	ATS1	Alpha Tubulin Suppressor	Protein required for modification of wobble nucleosides in tRNA; acts with Elongator complex, Kti11p, and Kti12p; has a potential role in regulatory interactions between microtubules and the cell cycle; forms a stable heterodimer with Kti11p	Verified	KTI13|FUN28	SERGEF	secretion regulating guanine nucleotide exchange factor	-----	-----	YES
S000003670	YJL134W	-	MR	LCB3	Long-Chain Base	Long-chain base-1-phosphate phosphatase; specific for dihydrosphingosine-1-phosphate, regulates ceramide and long-chain base phosphates levels, involved in incorporation of exogenous long chain bases in sphingolipids; LCB3 has a paralog, YSR3, that arose from the whole genome duplication	Verified	sphinganine kinase LCB3|YSR2|LBP1	SGPP1, SGPP2	sphingosine-1-phosphate phosphatase 1, sphingosine-1-phosphate phosphatase 2	-----	-----	YES
S000007251	YNR032C-A	-	MR	HUB1	Homologous to UBiquitin	Ubiquitin-like protein modifier; promotes alternative splicing of SRC1 pre-mRNA; binds non-covalently to the HIND domain of Snu66, may function in modification of Sph1p and Hbt1p, functionally complemented by the human or S. pombe ortholog; mechanism of Hub1p adduct formation not yet clear	Verified	ubiquitin-like protein HUB1	UBL5	ubiquitin-like 5	-----	-----	YES
S000005638	YOR112W	-	MR	CEX1	Cytoplasmic EXport protein	Component of nuclear aminoacylation-dependent tRNA export pathway; cytoplasmic; interacts with nuclear pore component Nup116p; copurifies with tRNA export receptors Los1p and Msn5p, as well as eIF-1a; required for activation of RAN GTPase Gsp1p and dissociation of receptor-tRNA-Gsp1p export complex; recruits Rna1p from cytoplasm to NPC, facilitates Rna1p activation of Gsp1p GTPase activity by ena…	Verified	----------	SCYL1, SCYL3	SCY1-like, kinase-like 1, SCY1-like, kinase-like 3	-----	-----	YES
S000006222	YPR018W	-	LR	RLF2	Rap1 protein Localization Factor	Largest subunit (p90) of the Chromatin Assembly Complex (CAF-1); chromatin assembly by CAF-1 is important for multiple processes including silencing at telomeres, mating type loci, and rDNA; maintenance of kinetochore structure; deactivation of the DNA damage checkpoint after DNA repair; chromatin dynamics during transcription; and repression of divergent noncoding transcription	Verified	CAC1	CHAF1A	chromatin assembly factor 1, subunit A (p150)	-----	-----	YES
S000002551	YDR144C	-	LR	MKC7	Multicopy suppressor of Kex2 Cold sensitivity	GPI-anchored aspartyl protease; member of the yapsin family of proteases involved in cell wall growth and maintenance; shares functions with Yap3p and Kex2p; MKC7 has a paralog, YPS1, that arose from the whole genome duplication	Verified	aspartyl protease|YPS2	BACE1, BACE2, CTSE, PGA3, PGA4, PGA5, PGC	beta-site APP-cleaving enzyme 1, beta-site APP-cleaving enzyme 2, cathepsin E, pepsinogen 3, group I (pepsinogen A), pepsinogen 4, group I (pepsinogen A), pepsinogen 5, group I (pepsinogen A), progastricsin (pepsinogen C)	-----	-----	YES
S000000976	YER174C	-	LR	GRX4	GlutaRedoXin	Glutathione-dependent oxidoreductase; hydroperoxide and superoxide-radical responsive; monothiol glutaredoxin subfamily member along with Grx3p and Grx5p; protects cells from oxidative damage; with Grx3p, binds to Aft1p in iron-replete conditions, promoting its dissociation from promoters; mutant has increased aneuploidy tolerance; transcription regulated by Yap5p; GRX4 has a paralog, GRX3, that …	Verified	monothiol glutaredoxin GRX4	GLRX3	glutaredoxin 3	-----	-----	YES
S000001396	YIL134W	-	MR	FLX1	FLavin eXchange	Mitochondrial flavin adenine dinucleotide transporter; FAD is a synthesis product of riboflavin; human homolog SLC25A32 is implicated in multiple acyl-CoA dehydrogenase deficiency (MADD) or glutaric aciduria type II (GAII), and can complement yeast null mutant	Verified	flavin adenine dinucleotide transporter FLX1	SLC25A32	solute carrier family 25 (mitochondrial folate carrier), member 32	-----	-----	YES
S000002200	YDL042C	-	LR	SIR2	Silent Information Regulator	Conserved NAD+ dependent histone deacetylase of the Sirtuin family; deacetylation targets are primarily nuclear proteins; required for telomere hypercluster formation in quiescent yeast cells; involved in regulation of lifespan; plays roles in silencing at HML, HMR, telomeres, and rDNA; negatively regulates initiation of DNA replication; functions as regulator of autophagy like mammalian homolog …	Verified	NAD-dependent histone deacetylase SIR2|MAR1	SIRT1, SIRT4, SIRT5	sirtuin 1, sirtuin 4, sirtuin 5	-----	-----	YES
S000003260	YGR028W	-	LR	MSP1	Mitochondrial Sorting of Proteins	Highly-conserved N-terminally anchored AAA-ATPase; distributed in the mitochondrial outer membrane and peroxisomes; involved in mitochondrial protein sorting; functions as an extraction engine in local organelle surveillance to remove and initiate degradation of mistargeted proteins, ensuring fidelity of organelle-specific localization of tail-anchored proteins; contains an N-terminal transmembra…	Verified	YTA4	ATAD1	ATPase family, AAA domain containing 1	-----	-----	YES
S000004342	YLR350W	HR	HR	ORM2	ORosoMucoid	Protein that mediates sphingolipid homeostasis; evolutionarily conserved, required for resistance to agents that induce unfolded protein response; Orm1p and Orm2p together control membrane biogenesis by coordinating lipid homeostasis with protein quality control; protein abundance increases in response to DNA replication stress; ORM2 has a paralog, ORM1, that arose from the whole genome duplicati…	Verified	sphingolipid homeostasis protein ORM2	ORMDL1, ORMDL2, ORMDL3	ORMDL sphingolipid biosynthesis regulator 1, ORMDL sphingolipid biosynthesis regulator 2, ORMDL sphingolipid biosynthesis regulator 3	-----	YES	YES
S000003961	YLL038C	HR	MR	ENT4	Epsin N-Terminal homology	Protein of unknown function; contains an N-terminal epsin-like domain; proposed to be involved in the trafficking of Arn1p in the absence of ferrichrome	Verified	----------	EPN1, EPN2, EPN3	epsin 1, epsin 2, epsin 3	-----	YES	YES
S000001346	YIL084C	MR	MR	SDS3	Suppressor of Defective Silencing	Component of the Rpd3L histone deacetylase complex; required for its structural integrity and catalytic activity, involved in transcriptional silencing and required for sporulation; relocalizes to the cytosol in response to hypoxia; cells defective in SDS3 display pleiotropic phenotypes	Verified	----------	BRMS1, SUDS3	breast cancer metastasis suppressor 1, SDS3 homolog, SIN3A corepressor complex component	-----	YES	YES
S000001132	YHR090C	LS	LR	YNG2	Yeast iNG1 homolog	Subunit of NuA4, an essential histone acetyltransferase complex; positions Piccolo NuA4 for efficient acetylation of histone H4 or histone H2A; relocalizes to the cytosol in response to hypoxia; similar to human tumor suppressor ING1 and its isoforms ING4 and ING5	Verified	histone acetyltransferase YNG2|EAF4|NBN1	ING3, ING4, ING5	inhibitor of growth family, member 3, inhibitor of growth family, member 4, inhibitor of growth family, member 5	-----	YES	YES
S000001800	YKR092C	MS	LR	SRP40	Serine Rich Protein	Nucleolar serine-rich protein; role in preribosome assembly or transport; may function as a chaperone of small nucleolar ribonucleoprotein particles (snoRNPs); immunologically and structurally to rat Nopp140	Verified	----------	NOLC1	nucleolar and coiled-body phosphoprotein 1	-----	YES	YES
S000005217	YNL273W	MR	LR	TOF1	TOpoisomerase I-interacting Factor	Subunit of a replication-pausing checkpoint complex; Tof1p-Mrc1p-Csm3p acts at the stalled replication fork to promote sister chromatid cohesion after DNA damage, facilitating gap repair of damaged DNA; interacts with the MCM helicase; relocalizes to the cytosol in response to hypoxia	Verified	----------	TIMELESS	timeless circadian clock	-----	YES	YES
S000004395	YLR403W	MS	HS	SFP1	Split Finger Protein	Regulates transcription of ribosomal protein and biogenesis genes; regulates response to nutrients and stress, G2/M transitions during mitotic cell cycle and DNA-damage response, and modulates cell size; regulated by TORC1 and Mrs6p; sequence of zinc finger, ChIP localization data, and protein-binding microarray (PBM) data, and computational analyses suggest it binds DNA directly at highly active…	Verified	zinc-coordinating transcription factor SFP1|[ISP+]|[ISP(+)]	JAZF1	JAZF zinc finger 1	-----	YES	YES
S000006078	YPL157W	MS	MS	TGS1	TrimethylGuanosine Synthase	Trimethyl guanosine synthase, conserved nucleolar methyl transferase; converts the m(7)G cap structure of snRNAs, snoRNAs, and telomerase TLC1 RNA to m(2,2,7)G; also required for nucleolar assembly and splicing of meiotic pre-mRNAs; interacts with Swm2p, which may confer substrate specificity on Tgs1p	Verified	RNA methyltransferase	TGS1	trimethylguanosine synthase 1	-----	YES	YES
S000006059	YPL138C	HR	HR	SPP1	Set1c, Phd finger Protein	Subunit of COMPASS (Set1C); a complex which methylates histone H3 on lysine 4 and is required in telomeric transcriptional silencing; promotes meiotic DSB formation by interacting with H3K4me3 and Rec107p, a protein required for Spo11p-catalyzed DSB formation located on chromosome axes; interacts with Orc2p; PHD finger domain protein similar to human CGBP, an unmethylated CpG binding protein; rel…	Verified	SAF41|CPS40	CXXC1	CXXC finger protein 1	-----	YES	YES
S000006345	YPR141C	LR	MR	KAR3	KARyogamy	Minus-end-directed microtubule motor; functions in mitosis and meiosis, localizes to the spindle pole body and localization is dependent on functional Cik1p, required for nuclear fusion during mating; potential Cdc28p substrate	Verified	OSR11	KIF25, KIFC1, KIFC3	kinesin family member 25, kinesin family member C1, kinesin family member C3	-----	YES	YES
S000002340	YDL181W	MR	MR	INH1	INHibitor (of F1F0-ATPase)	Protein that inhibits ATP hydrolysis by the F1F0-ATP synthase; inhibitory function is enhanced by stabilizing proteins Stf1p and Stf2p; has a calmodulin-binding motif and binds calmodulin in vitro; INH1 has a paralog, STF1, that arose from the whole genome duplication	Verified	ATPase inhibitor	ATPIF1	ATPase inhibitory factor 1	-----	YES	YES
S000003631	YJL095W	LS	MS	BCK1	Bypass of C Kinase	MAPKKK acting in the protein kinase C signaling pathway; the kinase C signaling pathway controls cell integrity; upon activation by Pkc1p phosphorylates downstream kinases Mkk1p and Mkk2p; MAPKKK is an acronym for mitogen-activated protein (MAP) kinase kinase kinase	Verified	mitogen-activated protein kinase kinase kinase BCK1|SSP31|SLK1|SAP3|LAS3	MAP3K1, WNK1, WNK4, WNK1, MAP3K2, MAP3K3, NRBP1, NRBP2, WNK2, WNK3	mitogen-activated protein kinase kinase kinase 1, E3 ubiquitin protein ligase, WNK lysine deficient protein kinase 1, WNK lysine deficient protein kinase 4, WNK lysine deficient protein kinase 1, mitogen-activated protein kinase kinase kinase 2, mitogen-activated protein kinase kinase kinase 3, nuclear receptor binding protein 1, nuclear receptor binding protein 2, WNK lysine deficient protein ki…	46,XY SEX REVERSAL 6; SRXY6, NEUROPATHY, HEREDITARY SENSORY AND AUTONOMIC, TYPE IIA; HSAN2A, PSEUDOHYPOALDOSTERONISM, TYPE IIB; PHA2B, PSEUDOHYPOALDOSTERONISM, TYPE IIC; PHA2C	-----	-----
S000004354	YLR362W	-	MR	STE11	STErile	Signal transducing MEK kinase; involved in pheromone response and pseudohyphal/invasive growth pathways where it phosphorylates Ste7p, and the high osmolarity response pathway, via phosphorylation of Pbs2p; regulated by Ste20p and Ste50p; protein abundance increases in response to DNA replication stress	Verified	mitogen-activated protein kinase kinase kinase STE11	MAP3K1, WNK1, WNK4, WNK1, MAP3K2, MAP3K3, NRBP1, NRBP2, WNK2, WNK3	mitogen-activated protein kinase kinase kinase 1, E3 ubiquitin protein ligase, WNK lysine deficient protein kinase 1, WNK lysine deficient protein kinase 4, WNK lysine deficient protein kinase 1, mitogen-activated protein kinase kinase kinase 2, mitogen-activated protein kinase kinase kinase 3, nuclear receptor binding protein 1, nuclear receptor binding protein 2, WNK lysine deficient protein ki…	46,XY SEX REVERSAL 6; SRXY6, NEUROPATHY, HEREDITARY SENSORY AND AUTONOMIC, TYPE IIA; HSAN2A, PSEUDOHYPOALDOSTERONISM, TYPE IIB; PHA2B, PSEUDOHYPOALDOSTERONISM, TYPE IIC; PHA2C	-----	-----
S000000787	YEL061C	MR	-	CIN8	Chromosome INstability	Kinesin motor protein; involved in mitotic spindle assembly and chromosome segregation	Verified	kinesin motor protein CIN8|SDS15|KSL2	KIF7, KIF5C, KIF21A, KIF7, KIF4A, CENPE, KIF11, KIF5A, KIF17, KIF21B, KIF27, KIF3A, KIF3B, KIF3C, KIF4B, KIF5B	kinesin family member 7, kinesin family member 5C, kinesin family member 21A, kinesin family member 7, kinesin family member 4A, centromere protein E, kinesin family member 11, kinesin family member 5A, kinesin family member 17, kinesin family member 21B, kinesin family member 27, kinesin family member 3A, kinesin family member 3B, kinesin family member 3C, kinesin family member 4B, kinesin famil…	ACROCALLOSAL SYNDROME; ACLS, CORTICAL DYSPLASIA, COMPLEX, WITH OTHER BRAIN MALFORMATIONS 2; CDCBM2, FIBROSIS OF EXTRAOCULAR MUSCLES, CONGENITAL, 1; CFEOM1, HYDROLETHALUS SYNDROME 2; HLS2, MENTAL RETARDATION, X-LINKED 100; MRX100, MICROCEPHALY 13, PRIMARY, AUTOSOMAL RECESSIVE; MCPH13, MICROCEPHALY WITH OR WITHOUT CHORIORETINOPATHY, LYMPHEDEMA, OR MENTAL RETARDATION; MCLMR, SPASTIC PARAPLEGIA 10, A…	-----	-----
S000003821	YJR060W	MS	-	CBF1	Centromere Binding Factor	Basic helix-loop-helix (bHLH) protein; forms homodimer to bind E-box consensus sequence CACGTG present at MET gene promoters and centromere DNA element I (CDEI); affects nucleosome positioning at this motif; associates with other transcription factors such as Met4p and Isw1p to mediate transcriptional activation or repression; associates with kinetochore proteins, required for chromosome segregat…	Verified	GFII|CP1|CPF1|CEP1	MITF, USF1, MITF, MAX, TFE3, MITF, MITF, TFEB, TFEC, USF2	microphthalmia-associated transcription factor, upstream transcription factor 1, microphthalmia-associated transcription factor, MYC associated factor X, transcription factor binding to IGHM enhancer 3, microphthalmia-associated transcription factor, microphthalmia-associated transcription factor, transcription factor EB, transcription factor EC, upstream transcription factor 2, c-fos interacting	ALBINISM, OCULAR, WITH SENSORINEURAL DEAFNESS, HYPERLIPIDEMIA, COMBINED, 1, MELANOMA, CUTANEOUS MALIGNANT, SUSCEPTIBILITY TO, 8; CMM8, PHEOCHROMOCYTOMA PHEOCHROMOCYTOMA, SUSCEPTIBILITY TO, RENAL CELL CARCINOMA, Xp11-ASSOCIATED; RCCX1, TIETZ SYNDROME, WAARDENBURG SYNDROME, TYPE 2A; WS2A	-----	-----
S000004815	YMR202W	LS	LR	ERG2	ERGosterol biosynthesis	C-8 sterol isomerase; catalyzes isomerization of delta-8 double bond to delta-7 position at an intermediate step in ergosterol biosynthesis; transcriptionally down-regulated when ergosterol is in excess; mutation is functionally complemented by human EBP	Verified	C-8 sterol isomerase ERG2|END11	SIGMAR1, SIGMAR1	sigma non-opioid intracellular receptor 1, sigma non-opioid intracellular receptor 1	AMYOTROPHIC LATERAL SCLEROSIS 16, JUVENILE; ALS16, SPINAL MUSCULAR ATROPHY, DISTAL, AUTOSOMAL RECESSIVE, 2; DSMA2	-----	-----
S000001524	YKL041W	MR	LR	VPS24	Vacuolar Protein Sorting	One of four subunits of the ESCRT-III complex; forms an endosomal sorting complex required for transport III (ESCRT-III) subcomplex with Did4p; involved in the sorting of transmembrane proteins into the multivesicular body (MVB) pathway	Verified	ESCRT-III subunit protein VPS24|VPL26|DID3	CHMP2B, CHMP2B, CHMP3	charged multivesicular body protein 2B, charged multivesicular body protein 2B, charged multivesicular body protein 3	AMYOTROPHIC LATERAL SCLEROSIS 17; ALS17, FRONTOTEMPORAL DEMENTIA, CHROMOSOME 3-LINKED; FTD3	-----	-----
S000001485	YKL002W	LR	MR	DID4	Doa4-Independent Degradation	Class E Vps protein of the ESCRT-III complex; required for sorting of integral membrane proteins into lumenal vesicles of multivesicular bodies, and for delivery of newly synthesized vacuolar enzymes to the vacuole, involved in endocytosis	Verified	ESCRT-III subunit protein DID4|VPS14|CHM2|VPS2|VPT14|VPL2|REN1|GRD7	CHMP2B, CHMP2B, CHMP2A	charged multivesicular body protein 2B, charged multivesicular body protein 2B, charged multivesicular body protein 2A	AMYOTROPHIC LATERAL SCLEROSIS 17; ALS17, FRONTOTEMPORAL DEMENTIA, CHROMOSOME 3-LINKED; FTD3	-----	-----
S000001092	YHR050W	-	LS	SMF2	Suppressor of Mitochondria import Function	Divalent metal ion transporter involved in manganese homeostasis; has broad specificity for di-valent and tri-valent metals; post-translationally regulated by levels of metal ions; member of the Nramp family of metal transport proteins	Verified	divalent metal ion transporter SMF2	SLC11A2, SLC11A1, SLC11A1	solute carrier family 11 (proton-coupled divalent metal ion transporter), member 2, solute carrier family 11 (proton-coupled divalent metal ion transporter), member 1, solute carrier family 11 (proton-coupled divalent metal ion transporter), member 1	ANEMIA, HYPOCHROMIC MICROCYTIC, WITH IRON OVERLOAD 1; AHMIO1, BURULI ULCER, SUSCEPTIBILITY TO, MYCOBACTERIUM TUBERCULOSIS, SUSCEPTIBILITY TO MYCOBACTERIUM TUBERCULOSIS, PROTECTION AGAINST, INCLUDED	-----	-----
S000005482	YOL122C	LS	-	SMF1	Suppressor of Mitochondria import Function	Divalent metal ion transporter; broad specificity for di-valent and tri-valent metals; post-translationally regulated by levels of metal ions; member of the Nramp family of metal transport proteins	Verified	divalent metal ion transporter SMF1|SBS1	SLC11A2, SLC11A1, SLC11A1	solute carrier family 11 (proton-coupled divalent metal ion transporter), member 2, solute carrier family 11 (proton-coupled divalent metal ion transporter), member 1, solute carrier family 11 (proton-coupled divalent metal ion transporter), member 1	ANEMIA, HYPOCHROMIC MICROCYTIC, WITH IRON OVERLOAD 1; AHMIO1, BURULI ULCER, SUSCEPTIBILITY TO, MYCOBACTERIUM TUBERCULOSIS, SUSCEPTIBILITY TO MYCOBACTERIUM TUBERCULOSIS, PROTECTION AGAINST, INCLUDED	-----	-----
S000002277	YDL119C	MR	LR	HEM25	HEMe synthesis by SLC25 family member	Mitochondrial glycine transporter; required for the transport of glycine into mitochondria for initiation of heme biosynthesis, with YMC1 acting as a secondary transporter; homolog of human SLC25A38, a mitochondrial glycine transporter associated with nonsyndromic autosomal recessive congenital sideroblastic anemia; human SLC25A38 can complement the heme deficiency associated with the null mutant…	Verified	----------	SLC25A38	solute carrier family 25, member 38	ANEMIA, SIDEROBLASTIC, PYRIDOXINE-REFRACTORY, AUTOSOMAL RECESSIVE	-----	-----
S000003646	YJL110C	LR	-	GZF3	Gata Zinc Finger protein	GATA zinc finger protein; negatively regulates nitrogen catabolic gene expression by competing with Gat1p for GATA site binding; function requires a repressive carbon source; dimerizes with Dal80p and binds to Tor1p; GZF3 has a paralog, DAL80, that arose from the whole genome duplication	Verified	NIL2|DEH1	GATA1, GATA4, GATA6, GATA4, GATA6, GATA6, GATA1, GATA6, GATA3, GATA2, GATA2, GATA2, GATA2, GATA4, GATA4, GATA6, GATA1, GATA1, TRPS1, TRPS1, GATA4, GATA5	GATA binding protein 1 (globin transcription factor 1), GATA binding protein 4, GATA binding protein 6, GATA binding protein 4, GATA binding protein 6, GATA binding protein 6, GATA binding protein 1 (globin transcription factor 1), GATA binding protein 6, GATA binding protein 3, GATA binding protein 2, GATA binding protein 2, GATA binding protein 2, GATA binding protein 2, GATA binding protein 4,…	ANEMIA, X-LINKED, WITH OR WITHOUT NEUTROPENIA AND/OR PLATELET ABNORMALITIES; XLANP, ATRIAL SEPTAL DEFECT 2; ASD2, ATRIAL SEPTAL DEFECT 9; ASD9, ATRIOVENTRICULAR SEPTAL DEFECT 4; AVSD4, ATRIOVENTRICULAR SEPTAL DEFECT 5; AVSD5, CONOTRUNCAL HEART MALFORMATIONS; CTHM TRUNCUS ARTERIOSUS COMMUNIS, INCLUDED, DOWN SYNDROME TRISOMY 21, INCLUDED, HEART DEFECTS, CONGENITAL, AND OTHER CONGENITAL ANOMALIES; H…	YES	-----
S000004234	YLR244C	MS	LS	MAP1	Methionine AminoPeptidase	Methionine aminopeptidase; catalyzes the cotranslational removal of N-terminal methionine from nascent polypeptides; function is partially redundant with that of Map2p	Verified	methionine aminopeptidase MAP1	XPNPEP2, METAP1, METAP1D, METAP2, PA2G4, XPNPEP1	X-prolyl aminopeptidase (aminopeptidase P) 2, membrane-bound, methionyl aminopeptidase 1, methionyl aminopeptidase type 1D (mitochondrial), methionyl aminopeptidase 2, proliferation-associated 2G4, 38kDa, X-prolyl aminopeptidase (aminopeptidase P) 1, soluble	ANGIOEDEMA INDUCED BY ACE INHIBITORS, SUSCEPTIBILITY TO; AEACEI	-----	-----
S000000621	YCR026C	LR	-	NPP1	ecto-Nucleotide Pyrophosphatase/Phosphodiesterase	Nucleotide pyrophosphatase/phosphodiesterase; mediates extracellular nucleotide phosphate hydrolysis along with Npp2p and Pho5p; activity and expression enhanced during conditions of phosphate starvation; involved in spore wall assembly; NPP1 has a paralog, NPP2, that arose from the whole genome duplication, and an npp1 npp2 double mutant exhibits reduced dityrosine fluorescence relative to the s…	Verified	nucleotide diphosphatase/phosphodiesterase NPP1	ENPP1, ENPP1, ENPP1, ENPP1, ENPP1, ENPP2, ENPP3	ectonucleotide pyrophosphatase/phosphodiesterase 1, ectonucleotide pyrophosphatase/phosphodiesterase 1, ectonucleotide pyrophosphatase/phosphodiesterase 1, ectonucleotide pyrophosphatase/phosphodiesterase 1, ectonucleotide pyrophosphatase/phosphodiesterase 1, ectonucleotide pyrophosphatase/phosphodiesterase 2, ectonucleotide pyrophosphatase/phosphodiesterase 3	ARTERIAL CALCIFICATION, GENERALIZED, OF INFANCY, 1; GACI1, COLE DISEASE; COLED, DIABETES MELLITUS, NONINSULIN-DEPENDENT; NIDDM, HYPOPHOSPHATEMIC RICKETS, AUTOSOMAL RECESSIVE, 2; ARHR2, OBESITY LEANNESS, INCLUDED	-----	-----
S000004388	YLR396C	MS	MS	VPS33	Vacuolar Protein Sorting	ATP-binding protein that is a subunit of the HOPS and CORVET complexes; essential for protein sorting, vesicle docking, and fusion at the vacuole; binds to SNARE domains	Verified	tethering complex ATP-binding subunit VPS33|VPT33|VPL25|VAM5|SLP1|PEP14|MET27|CLS14	VPS33B, VPS33A	vacuolar protein sorting 33 homolog B (yeast), vacuolar protein sorting 33 homolog A (S. cerevisiae)	ARTHROGRYPOSIS, RENAL DYSFUNCTION, AND CHOLESTASIS 1; ARCS1	-----	-----
S000001003	YHL011C	LS	-	PRS3	PhosphoRibosylpyrophosphate Synthetase	5-phospho-ribosyl-1(alpha)-pyrophosphate synthetase; synthesizes PRPP, which is required for nucleotide, histidine, and tryptophan biosynthesis; one of five related enzymes, which are active as heteromultimeric complexes	Verified	ribose phosphate diphosphokinase subunit PRS3	PRPS1, PRPS1, PRPS1, PRPS1, PRPS1L1, PRPS2, PRPSAP1, PRPSAP2	phosphoribosyl pyrophosphate synthetase 1, phosphoribosyl pyrophosphate synthetase 1, phosphoribosyl pyrophosphate synthetase 1, phosphoribosyl pyrophosphate synthetase 1, phosphoribosyl pyrophosphate synthetase 1-like 1, phosphoribosyl pyrophosphate synthetase 2, phosphoribosyl pyrophosphate synthetase-associated protein 1, phosphoribosyl pyrophosphate synthetase-associated protein 2	ARTS SYNDROME; ARTS, CHARCOT-MARIE-TOOTH DISEASE, X-LINKED RECESSIVE, 5; CMTX5, DEAFNESS, X-LINKED 1; DFNX1, PHOSPHORIBOSYLPYROPHOSPHATE SYNTHETASE SUPERACTIVITY	-----	-----
S000004017	YLR027C	MR	-	AAT2	Aspartate AminoTransferase	Cytosolic aspartate aminotransferase involved in nitrogen metabolism; localizes to peroxisomes in oleate-grown cells	Verified	aspartate transaminase AAT2|ASP5	GOT1, GOT2	glutamic-oxaloacetic transaminase 1, soluble, glutamic-oxaloacetic transaminase 2, mitochondrial	ASPARTATE AMINOTRANSFERASE, SERUM LEVEL OF, QUANTITATIVE TRAIT LOCUS 1	-----	-----
S000003446	YGR214W	HS	-	RPS0A	Ribosomal Protein of the Small subunit	Ribosomal 40S subunit protein S0A; required for maturation of 18S rRNA along with Rps0Bp; deletion of either RPS0 gene reduces growth rate, deletion of both genes is lethal; homologous to human ribosomal protein SA and bacterial S2; RPS0A has a paralog, RPS0B, that arose from the whole genome duplication;	Verified	uS2|ribosomal 40S subunit protein S0A|S2|S0A|YST1|NAB1A|NAB1	RPSA	ribosomal protein SA	ASPLENIA, ISOLATED CONGENITAL; ICAS	YES	-----
S000002264	YDL106C	MS	-	PHO2	PHOsphate metabolism	Homeobox transcription factor; regulatory targets include genes involved in phosphate metabolism; binds cooperatively with Pho4p to the PHO5 promoter; phosphorylation of Pho2p facilitates interaction with Pho4p; relocalizes to the cytosol in response to hypoxia	Verified	phoB|GRF10|BAS2	HOXA1, HOXD13, HOXD13, HOXD13, PDX1, HOXC13, HOXB1, HOXA13, PDX1, HOXA2, PDX1, HOXA13, HOXA11, HOXD13, HOXD13, HOXD10, GSX2, HOXA10, HOXA3, HOXA4, HOXA5, HOXA6, HOXA7, HOXA9, HOXB13, HOXB2, HOXB3, HOXB4, HOXB5, HOXB6, HOXB7, HOXB8, HOXB9, HOXC10, HOXC11, HOXC12, HOXC4, HOXC5, HOXC6, HOXC8, HOXC9, HOXD1, HOXD11, HOXD12, HOXD3, HOXD4, HOXD8, HOXD9	homeobox A1, homeobox D13, homeobox D13, homeobox D13, pancreatic and duodenal homeobox 1, homeobox C13, homeobox B1, homeobox A13, pancreatic and duodenal homeobox 1, homeobox A2, pancreatic and duodenal homeobox 1, homeobox A13, homeobox A11, homeobox D13, homeobox D13, homeobox D10, GS homeobox 2, homeobox A10, homeobox A3, homeobox A4, homeobox A5, homeobox A6, homeobox A7, homeobox A9, homeo…	ATHABASKAN BRAINSTEM DYSGENESIS SYNDROME; ABDS, BRACHYDACTYLY, TYPE D; BDD, BRACHYDACTYLY, TYPE E1; BDE1, BRACHYDACTYLY-SYNDACTYLY SYNDROME, DIABETES MELLITUS, NONINSULIN-DEPENDENT; NIDDM, ECTODERMAL DYSPLASIA 9, HAIR/NAIL TYPE; ECTD9, FACIAL PARESIS, HEREDITARY CONGENITAL, 3; HCFP3, HAND-FOOT-GENITAL SYNDROME; HFG, MATURITY-ONSET DIABETES OF THE YOUNG, TYPE 4; MODY4, MICROTIA, HEARING IMPAIRMENT…	-----	-----
S000002864	YDR456W	LS	-	NHX1	Na+/H+ eXchanger	Na+/H+ and K+/H+ exchanger; required for intracellular sequestration of Na+ and K+; located in the vacuole and late endosome compartments; required for osmotolerance to acute hypertonic shock and for vacuolar fusion; ortholog of human NHE9, which is linked to autism	Verified	bifunctional K:H/Na:H antiporter NHX1|VPL27|NHA2|VPS44	SLC9A9, SLC9A1, SLC9A6, SLC9A2, SLC9A3, SLC9A4, SLC9A5, SLC9A7, SLC9A8	solute carrier family 9, subfamily A (NHE9, cation proton antiporter 9), member 9, solute carrier family 9, subfamily A (NHE1, cation proton antiporter 1), member 1, solute carrier family 9, subfamily A (NHE6, cation proton antiporter 6), member 6, solute carrier family 9, subfamily A (NHE2, cation proton antiporter 2), member 2, solute carrier family 9, subfamily A (NHE3, cation proton antiporte…	AUTISM, SUSCEPTIBILITY TO, 16; AUTS16, LICHTENSTEIN-KNORR SYNDROME; LIKNS, MENTAL RETARDATION, X-LINKED, SYNDROMIC, CHRISTIANSON TYPE; MRXSCH	-----	-----
S000001609	YKL126W	LR	-	YPK1	Yeast Protein Kinase	S/T protein kinase; phosphorylates, downregulates flippase activator Fpk1p; inactivates Orm1p and Orm2p by phosphorylation in response to compromised sphingolipid synthesis; involved in the TORC-dependent phosphorylation of ribosomal proteins Rps6a/b (S6); mutations affect receptor-mediated endocytosis and sphingolipid-mediated and cell integrity signaling pathways; human homolog SGK1 can complem…	Verified	serine/threonine protein kinase YPK1|SLI2	PRKCD, AKT1, AKT1, AKT1, AKT2, AKT2, AKT3, AKT1, AKT1, AKT1, PRKCG, PRKCH, PRKCA, PRKCB, PRKCE, PRKCI, PRKCQ, PRKCZ, RPS6KB1, RPS6KB2, SGK1, SGK2, SGK3	protein kinase C, delta, v-akt murine thymoma viral oncogene homolog 1, v-akt murine thymoma viral oncogene homolog 1, v-akt murine thymoma viral oncogene homolog 1, v-akt murine thymoma viral oncogene homolog 2, v-akt murine thymoma viral oncogene homolog 2, v-akt murine thymoma viral oncogene homolog 3, v-akt murine thymoma viral oncogene homolog 1, v-akt murine thymoma viral oncogene homolog 1…	AUTOIMMUNE LYMPHOPROLIFERATIVE SYNDROME, TYPE III; ALPS3, BREAST CANCER, COLORECTAL CANCER; CRC, COWDEN SYNDROME 6; CWS6, DIABETES MELLITUS, NONINSULIN-DEPENDENT; NIDDM, HYPOINSULINEMIC HYPOGLYCEMIA WITH HEMIHYPERTROPHY; HIHGHH, MEGALENCEPHALY-POLYMICROGYRIA-POLYDACTYLY-HYDROCEPHALUS SYNDROME 2; MPPH2, OVARIAN CANCER OVARIAN CANCER, EPITHELIAL, INCLUDED, PROTEUS SYNDROME, SCHIZOPHRENIA; SCZD, SPI…	-----	-----
S000001248	YHR205W	LS	-	SCH9	----------	AGC family protein kinase; functional ortholog of mammalian S6 kinase; phosphorylated by Tor1p and required for TORC1-mediated regulation of ribosome biogenesis, translation initiation, and entry into G0 phase; involved in transactivation of osmostress-responsive genes; regulates G1 progression, cAPK activity and nitrogen activation of the FGM pathway; integrates nutrient signals and stress signa…	Verified	serine/threonine protein kinase SCH9|HRM2|KOM1	PRKCD, AKT1, AKT1, AKT1, AKT2, AKT2, AKT3, AKT1, AKT1, AKT1, PRKCG, PRKCH, PRKCA, PRKCB, PRKCE, PRKCI, PRKCQ, PRKCZ, RPS6KB1, RPS6KB2, SGK1, SGK2, SGK3	protein kinase C, delta, v-akt murine thymoma viral oncogene homolog 1, v-akt murine thymoma viral oncogene homolog 1, v-akt murine thymoma viral oncogene homolog 1, v-akt murine thymoma viral oncogene homolog 2, v-akt murine thymoma viral oncogene homolog 2, v-akt murine thymoma viral oncogene homolog 3, v-akt murine thymoma viral oncogene homolog 1, v-akt murine thymoma viral oncogene homolog 1…	AUTOIMMUNE LYMPHOPROLIFERATIVE SYNDROME, TYPE III; ALPS3, BREAST CANCER, COLORECTAL CANCER; CRC, COWDEN SYNDROME 6; CWS6, DIABETES MELLITUS, NONINSULIN-DEPENDENT; NIDDM, HYPOINSULINEMIC HYPOGLYCEMIA WITH HEMIHYPERTROPHY; HIHGHH, MEGALENCEPHALY-POLYMICROGYRIA-POLYDACTYLY-HYDROCEPHALUS SYNDROME 2; MPPH2, OVARIAN CANCER OVARIAN CANCER, EPITHELIAL, INCLUDED, PROTEUS SYNDROME, SCHIZOPHRENIA; SCZD, SPI…	YES	-----
S000004166	YLR176C	MR	-	RFX1	Regulatory Factor X	Major transcriptional repressor of DNA-damage-regulated genes; recruits repressors Tup1p and Cyc8p to their promoters; involved in DNA damage and replication checkpoint pathway; similar to a family of mammalian DNA binding RFX1-4 proteins	Verified	CRT1	RFX5, RFX6, RFX1, RFX2, RFX3, RFX4, RFX7	regulatory factor X, 5 (influences HLA class II expression), regulatory factor X, 6, regulatory factor X, 1 (influences HLA class II expression), regulatory factor X, 2 (influences HLA class II expression), regulatory factor X, 3 (influences HLA class II expression), regulatory factor X, 4 (influences HLA class II expression), regulatory factor X, 7	BARE LYMPHOCYTE SYNDROME, TYPE II, MITCHELL-RILEY SYNDROME; MTCHRS	-----	-----
S000003801	YJR040W	MS	-	GEF1	Glycerol Ethanol, Ferric requiring	Voltage-gated chloride channel; localized to the golgi, the endosomal system, and plasma membrane; involved in cation homeostasis; highly homologous to vertebrate voltage-gated chloride channels; modulates TBSV model (+) RNA virus replication by regulating copper metabolism	Verified	CLC	CLCNKB, CLCNKB, CLCN5, CLCN2, CLCN5, CLCN2, CLCN1, CLCN1, CLCN5, CLCN7, CLCN7, CLCN5, CLCN3, CLCN4, CLCN6	chloride channel, voltage-sensitive Kb, chloride channel, voltage-sensitive Kb, chloride channel, voltage-sensitive 5, chloride channel, voltage-sensitive 2, chloride channel, voltage-sensitive 5, chloride channel, voltage-sensitive 2, chloride channel, voltage-sensitive 1, chloride channel, voltage-sensitive 1, chloride channel, voltage-sensitive 5, chloride channel, voltage-sensitive 7, chlorid…	BARTTER SYNDROME, TYPE 3, BARTTER SYNDROME, TYPE 4B, DENT DISEASE 1, EPILEPSY, IDIOPATHIC GENERALIZED, SUSCEPTIBILITY TO, 11; EIG11 EPILEPSY, JUVENILE MYOCLONIC, SUSCEPTIBILITY TO, 8, INCLUDED; EJM8, INCLUDED, HYPOPHOSPHATEMIC RICKETS, X-LINKED RECESSIVE, LEUKOENCEPHALOPATHY WITH ATAXIA; LKPAT, MYOTONIA CONGENITA, AUTOSOMAL DOMINANT, MYOTONIA CONGENITA, AUTOSOMAL RECESSIVE, NEPHROLITHIASIS, X-LIN…	-----	-----
S000001309	YIL047C	-	MR	SYG1	Suppressor of Yeast Gpa1	Plasma membrane protein of unknown function; truncation and overexpression suppresses lethality of G-alpha protein deficiency	Verified	----------	XPR1	xenotropic and polytropic retrovirus receptor 1	BASAL GANGLIA CALCIFICATION, IDIOPATHIC, 6; IBGC6	-----	-----
S000005627	YOR101W	LR	MR	RAS1	homologous to RAS proto-oncogene	GTPase involved in G-protein signaling in adenylate cyclase activation; plays a role in cell proliferation; localized to the plasma membrane; homolog of mammalian RAS proto-oncogenes; relative distribution to the nucleus increases upon DNA replication stress; RAS1 has a paralog, RAS2, that arose from the whole genome duplication	Verified	Ras family GTPase RAS1	HRAS, KRAS, KRAS, KRAS, NRAS, HRAS, KRAS, KRAS, KRAS, HRAS, NRAS, NRAS, HRAS, NRAS, KRAS, NRAS, RIT1, KRAS, KRAS, NRAS, HRAS, KRAS, NRAS, HRAS, NRAS, ERAS, GEM, MRAS, RALB, REM1, RIT2, RRAD, RRAS, RRAS2	Harvey rat sarcoma viral oncogene homolog, Kirsten rat sarcoma viral oncogene homolog, Kirsten rat sarcoma viral oncogene homolog, Kirsten rat sarcoma viral oncogene homolog, neuroblastoma RAS viral (v-ras) oncogene homolog, Harvey rat sarcoma viral oncogene homolog, Kirsten rat sarcoma viral oncogene homolog, Kirsten rat sarcoma viral oncogene homolog, Kirsten rat sarcoma viral oncogene homolog,…	BLADDER CANCER, BLADDER CANCER, BREAST CANCER, CARDIOFACIOCUTANEOUS SYNDROME 2; CFC2, COLORECTAL CANCER; CRC, COSTELLO SYNDROME; CSTLO, GASTRIC CANCER, HEREDITARY DIFFUSE; HDGC, LEUKEMIA, ACUTE MYELOID; AML, LUNG CANCER ALVEOLAR CELL CARCINOMA, INCLUDED, MELANOCYTIC NEVUS SYNDROME, CONGENITAL; CMNS, MELANOCYTIC NEVUS SYNDROME, CONGENITAL; CMNS, MELANOSIS, NEUROCUTANEOUS; NCMS, NEVUS, EPIDERMAL, N…	YES	YES
S000005182	YNL238W	HS	HR	KEX2	Killer EXpression defective	Kexin, a subtilisin-like protease (proprotein convertase); a calcium-dependent serine protease involved in the activation of proproteins of the secretory pathway	Verified	kexin KEX2|yscF|SRB1|VMA45|QDS1	PCSK1, PCSK1, FURIN, PCSK2, PCSK4, PCSK5, PCSK6, PCSK7	proprotein convertase subtilisin/kexin type 1, proprotein convertase subtilisin/kexin type 1, furin (paired basic amino acid cleaving enzyme), proprotein convertase subtilisin/kexin type 2, proprotein convertase subtilisin/kexin type 4, proprotein convertase subtilisin/kexin type 5, proprotein convertase subtilisin/kexin type 6, proprotein convertase subtilisin/kexin type 7	BODY MASS INDEX QUANTITATIVE TRAIT LOCUS 12; BMIQ12, PROPROTEIN CONVERTASE 1/3 DEFICIENCY	-----	-----
S000002536	YDR129C	MR	-	SAC6	Suppressor of ACtin	Fimbrin, actin-bundling protein; cooperates with Scp1p in organization and maintenance of the actin cytoskeleton; phosphorylated by Cdc28p/Clb2p in metaphase on T103, to regulate conformation, and modulate actin filament binding affinity and actin cable dynamics; relocalizes from the plasma membrane to the cytoplasm upon DNA replication stress; human homologs PLS3 and LCP1 implicated in spinocere…	Verified	fimbrin|ABP67	PLS3, LCP1, PLS1	plastin 3, lymphocyte cytosolic protein 1 (L-plastin), plastin 1	BONE MINERAL DENSITY QUANTITATIVE TRAIT LOCUS 18; BMND18	-----	-----
S000000514	YCL008C	MR	MR	STP22	STerile Pseudoreversion	Component of the ESCRT-I complex; ESCRT-I is involved in ubiquitin-dependent sorting of proteins into the endosome; prevents polyubiquitination of the arrestin-related protein Rim8p, thereby directing its monoubiquitination by Rsp5p; homologous to the mouse and human Tsg101 tumor susceptibility gene; mutants exhibit a Class E Vps phenotype;	Verified	ubiquitin-binding ESCRT-I subunit protein STP22|AGS1|VPL15|VPS23	TSG101, UEVLD	tumor susceptibility 101, UEV and lactate/malate dehyrogenase domains	BREAST CANCER	-----	-----
S000006253	YPR049C	-	MR	ATG11	AuTophaGy related	Adapter protein for pexophagy and the Cvt targeting pathway; directs receptor-bound cargo to the phagophore assembly site (PAS) for packaging into vesicles; required for recruiting other proteins to the PAS; recruits Dnm1p to facilitate fission of mitochondria that are destined for removal by mitophagy	Verified	autophagy protein ATG11|CVT3|CVT9	RB1CC1	RB1-inducible coiled-coil 1	BREAST CANCER	-----	-----
S000004230	YLR240W	HS	-	VPS34	Vacuolar Protein Sorting	Phosphatidylinositol (PI) 3-kinase that synthesizes PI-3-phosphate; forms membrane-associated signal transduction complex with Vps15p to regulate protein sorting; activated by the GTP-bound form of Gpa1p; a fraction is localized, with Vps15p, to nuclear pores at nucleus-vacuole junctions and may facilitate transcription elongation for genes positioned at the nuclear periphery	Verified	phosphatidylinositol 3-kinase VPS34|VPS7|STT8|VPT29|VPL7|PEP15|END12	PIK3CA, PIK3CA, PIK3CA, PIK3CA, PIK3CA, PIK3CA, PIK3CD, PIK3CA, PIK3CA, PIK3CA, PIK3CA, PIK3CA, PIK3C2A, PIK3C2B, PIK3C2G, PIK3C3, PIK3CB, PIK3CG	phosphatidylinositol-4,5-bisphosphate 3-kinase, catalytic subunit alpha, phosphatidylinositol-4,5-bisphosphate 3-kinase, catalytic subunit alpha, phosphatidylinositol-4,5-bisphosphate 3-kinase, catalytic subunit alpha, phosphatidylinositol-4,5-bisphosphate 3-kinase, catalytic subunit alpha, phosphatidylinositol-4,5-bisphosphate 3-kinase, catalytic subunit alpha, phosphatidylinositol-4,5-bisphosph…	BREAST CANCER, COLORECTAL CANCER; CRC, CONGENITAL LIPOMATOUS OVERGROWTH, VASCULAR MALFORMATIONS, AND EPIDERMAL NEVI, COWDEN SYNDROME 5; CWS5, GASTRIC CANCER GASTRIC CANCER, INTESTINAL, INCLUDED, HEPATOCELLULAR CARCINOMA, IMMUNODEFICIENCY 14; IMD14, KERATOSIS, SEBORRHEIC, LUNG CANCER ALVEOLAR CELL CARCINOMA, INCLUDED, MEGALENCEPHALY-CAPILLARY MALFORMATION-POLYMICROGYRIA SYNDROME; MCAP, NEVUS, EPID…	-----	-----
S000002164	YDL006W	MS	MR	PTC1	Phosphatase type Two C	Type 2C protein phosphatase (PP2C); dephosphorylates Hog1p, inactivating osmosensing MAPK cascade; involved in Fus3p activation during pheromone response; deletion affects precursor tRNA splicing, mitochondrial inheritance, and sporulation	Verified	type 2C protein phosphatase PTC1|TPD1|KCS2|CWH47	PPM1D, PPM1K	protein phosphatase, Mg2+/Mn2+ dependent, 1D, protein phosphatase, Mg2+/Mn2+ dependent, 1K	BREAST CANCER, MAPLE SYRUP URINE DISEASE, MILD VARIANT; MSUDMV	-----	-----
S000005734	YOR208W	-	LR	PTP2	Protein Tyrosine Phosphatase	Nuclear phosphotyrosine-specific phosphatase involved in osmosensing; involved in the inactivation of mitogen-activated protein kinase (MAPK) during osmolarity sensing; dephosporylates Hog1p MAPK and regulates its localization; with Msg5p co-regulates the calcium signaling pathway	Verified	tyrosine protein phosphatase PTP2	PTPRF, PTPN14, PTPN12, PTPN22, PTPN1, PTPRZ1, PTPRC, PTPN11, PTPN11, PTPN11, PTPN11, PTPN22, PTPRC, PTPN22, PTPN13, PTPN18, PTPN2, PTPN20, PTPN21, PTPN3, PTPN4, PTPN6, PTPN9, PTPRD, PTPRG, PTPRH, PTPRK, PTPRM, PTPRN, PTPRN2, PTPRS, PTPRT, PTPRU	protein tyrosine phosphatase, receptor type, F, protein tyrosine phosphatase, non-receptor type 14, protein tyrosine phosphatase, non-receptor type 12, protein tyrosine phosphatase, non-receptor type 22 (lymphoid), protein tyrosine phosphatase, non-receptor type 1, protein tyrosine phosphatase, receptor-type, Z polypeptide 1, protein tyrosine phosphatase, receptor type, C, protein tyrosine phosph…	BREASTS AND/OR NIPPLES, APLASIA OR HYPOPLASIA OF, 2; BNAH2, CHOANAL ATRESIA AND LYMPHEDEMA, COLORECTAL CANCER; CRC, DIABETES MELLITUS, INSULIN-DEPENDENT; IDDM, DIABETES MELLITUS, NONINSULIN-DEPENDENT; NIDDM, HELICOBACTER PYLORI INFECTION, SUSCEPTIBILITY TO, HEPATITIS C VIRUS, SUSCEPTIBILITY TO, JUVENILE MYELOMONOCYTIC LEUKEMIA; JMML, LEOPARD SYNDROME 1; LPRD1, METACHONDROMATOSIS; METCDS, NOONAN S…	-----	YES
S000003664	YJL128C	MR	-	PBS2	Polymyxin B Sensitivity	MAP kinase kinase of the HOG signaling pathway; activated under severe osmotic stress; mitophagy-specific regulator; plays a role in regulating Ty1 transposition	Verified	mitogen-activated protein kinase kinase PBS2|SSK4|SFS4|HOG4	MAP2K1, MAP2K2, MAP2K3, MAP2K4, MAP2K5, MAP2K7, STK24, STK26	mitogen-activated protein kinase kinase 1, mitogen-activated protein kinase kinase 2, mitogen-activated protein kinase kinase 3, mitogen-activated protein kinase kinase 4, mitogen-activated protein kinase kinase 5, mitogen-activated protein kinase kinase 7, serine/threonine kinase 24, serine/threonine protein kinase 26	CARDIOFACIOCUTANEOUS SYNDROME 3; CFC3, CARDIOFACIOCUTANEOUS SYNDROME 4; CFC4	-----	-----
S000002318	YDL159W	-	LR	STE7	STErile	Signal transducing MAP kinase kinase; involved in pheromone response where it phosphorylates Fus3p; involved in the pseudohyphal/invasive growth pathway where it phosphorylates of Kss1p; phosphorylated by Ste11p; degraded by ubiquitin pathway	Verified	mitogen-activated protein kinase kinase STE7	MAP2K1, MAP2K2	mitogen-activated protein kinase kinase 1, mitogen-activated protein kinase kinase 2	CARDIOFACIOCUTANEOUS SYNDROME 3; CFC3, CARDIOFACIOCUTANEOUS SYNDROME 4; CFC4	-----	YES
S000000054	YAL058W	MR	LR	CNE1	CalNExin and calreticulin homolog	Calnexin; integral membrane ER chaperone involved in folding and quality control of glycoproteins; chaperone activity is inhibited by Mpd1p, with which Cne1p interacts; 24% identical to mammalian calnexin; Ca+ binding not yet shown in yeast	Verified	calnexin|FUN48	CALR3, CALR, CALR, CANX, CLGN	calreticulin 3, calreticulin, calreticulin, calnexin, calmegin	CARDIOMYOPATHY, FAMILIAL HYPERTROPHIC, 19; CMH19, MYELOFIBROSIS MYELOFIBROSIS WITH MYELOID METAPLASIA, INCLUDED; MMM, INCLUDED, THROMBOCYTHEMIA 1; THCYT1	-----	-----
S000003083	YGL115W	MS	-	SNF4	Sucrose NonFermenting	Activating gamma subunit of the AMP-activated Snf1p kinase complex; additional subunits of the complex are Snf1p and a Sip1p/Sip2p/Gal83p family member; activates glucose-repressed genes, represses glucose-induced genes; role in sporulation, and peroxisome biogenesis; protein abundance increases in response to DNA replication stress	Verified	AMP-activated serine/threonine-protein kinase regulatory subunit SNF4|SCI1|CAT3	PRKAG2, PRKAG2, PRKAG2, PRKAG1, PRKAG3	protein kinase, AMP-activated, gamma 2 non-catalytic subunit, protein kinase, AMP-activated, gamma 2 non-catalytic subunit, protein kinase, AMP-activated, gamma 2 non-catalytic subunit, protein kinase, AMP-activated, gamma 1 non-catalytic subunit, protein kinase, AMP-activated, gamma 3 non-catalytic subunit	CARDIOMYOPATHY, FAMILIAL HYPERTROPHIC, 6; CMH6, GLYCOGEN STORAGE DISEASE OF HEART, LETHAL CONGENITAL, WOLFF-PARKINSON-WHITE SYNDROME	YES	-----
S000004252	YLR262C	HS	-	YPT6	Yeast Protein Two	Rab family GTPase; required for endosome-to-Golgii, intra-Golgi retrograde, and retrograde Golgi-to-ER transport; temporarily at the Golgi, dissociating into the cytosol on arrival of the late Golgi GTPase Ypt32p; Golgi-localized form is GTP bound, while cytosolic form is GDP-bound; required for delivery of Atg9p to the phagophore assembly site during autophagy under heat stress, with Ypt6p for s…	Verified	Rab family GTPase YPT6	RAB23, RAB34, RAB36, RAB6A, RAB6B, RAB6C	RAB23, member RAS oncogene family, RAB34, member RAS oncogene family, RAB36, member RAS oncogene family, RAB6A, member RAS oncogene family, RAB6B, member RAS oncogene family, RAB6C, member RAS oncogene family	CARPENTER SYNDROME 1; CRPT1	-----	-----
S000004015	YLR025W	-	MR	SNF7	Sucrose NonFermenting	One of four subunits of the ESCRT-III complex; involved in the sorting of transmembrane proteins into the multivesicular body (MVB) pathway; recruited from the cytoplasm to endosomal membranes; ESCRT-III stands for endosomal sorting complex required for transport III	Verified	ESCRT-III subunit protein SNF7|VPL5|RNS4|VPS32|DID1	CHMP4B, CHMP4A, CHMP4C, CHMP7	charged multivesicular body protein 4B, charged multivesicular body protein 4A, charged multivesicular body protein 4C, charged multivesicular body protein 7	CATARACT 31, MULTIPLE TYPES; CTRCT31	-----	-----
S000000024	YAL026C	MS	-	DRS2	Deficiency of Ribosomal Subunits	Trans-golgi network aminophospholipid translocase (flippase); maintains membrane lipid asymmetry in post-Golgi secretory vesicles; contributes to clathrin-coated vesicle formation, endocytosis, protein trafficking between the Golgi and endosomal system and the cellular response to mating pheromone; autoinhibited by its C-terminal tail; localizes to the trans-Golgi network; mutations in human homo…	Verified	aminophospholipid-translocating P4-type ATPase DRS2|SWA3|FUN38	ATP8A2, ATP8B1, ATP8B1, ATP8B1, ATP11A, ATP11B, ATP11C, ATP8A1, ATP8B2, ATP8B3, ATP8B4	ATPase, aminophospholipid transporter, class I, type 8A, member 2, ATPase, aminophospholipid transporter, class I, type 8B, member 1, ATPase, aminophospholipid transporter, class I, type 8B, member 1, ATPase, aminophospholipid transporter, class I, type 8B, member 1, ATPase, class VI, type 11A, ATPase, class VI, type 11B, ATPase, class VI, type 11C, ATPase, aminophospholipid transporter (APLT), c…	CEREBELLAR ATAXIA, MENTAL RETARDATION, AND DYSEQUILIBRIUM SYNDROME 4; CAMRQ4, CHOLESTASIS, BENIGN RECURRENT INTRAHEPATIC, 1; BRIC1, CHOLESTASIS, INTRAHEPATIC, OF PREGNANCY, 1; ICP1, CHOLESTASIS, PROGRESSIVE FAMILIAL INTRAHEPATIC, 1; PFIC1	-----	-----
S000003490	YGR258C	-	LR	RAD2	RADiation sensitivity	Single-stranded DNA endonuclease; cleaves single-stranded DNA during nucleotide excision repair to excise damaged DNA; subunit of Nucleotide Excision Repair Factor 3 (NEF3); homolog of human XPG protein	Verified	ssDNA endodeoxyribonuclease RAD2	ERCC5, ERCC5	excision repair cross-complementation group 5, excision repair cross-complementation group 5	CEREBROOCULOFACIOSKELETAL SYNDROME 3; COFS3, XERODERMA PIGMENTOSUM, COMPLEMENTATION GROUP G; XPG	-----	YES
S000001564	YKL081W	MS	-	TEF4	Translation Elongation Factor	Gamma subunit of translational elongation factor eEF1B; stimulates the binding of aminoacyl-tRNA (AA-tRNA) to ribosomes by releasing eEF1A (Tef1p/Tef2p) from the ribosomal complex	Verified	translation elongation factor EF1B gamma|EFC1	GDAP1, GDAP1, GDAP1, GDAP1, EEF1E1, EEF1G, GSTZ1	ganglioside induced differentiation associated protein 1, ganglioside induced differentiation associated protein 1, ganglioside induced differentiation associated protein 1, ganglioside induced differentiation associated protein 1, eukaryotic translation elongation factor 1 epsilon 1, eukaryotic translation elongation factor 1 gamma, glutathione S-transferase zeta 1	CHARCOT-MARIE-TOOTH DISEASE, AXONAL, TYPE 2K; CMT2K, CHARCOT-MARIE-TOOTH DISEASE, AXONAL, WITH VOCAL CORD PARESIS, AUTOSOMAL RECESSIVE, CHARCOT-MARIE-TOOTH DISEASE, RECESSIVE INTERMEDIATE A; CMTRIA, CHARCOT-MARIE-TOOTH DISEASE, TYPE 4A; CMT4A	-----	-----
S000001709	YKR001C	HS	-	VPS1	Vacuolar Protein Sorting	Dynamin-like GTPase required for vacuolar sorting; also involved in actin cytoskeleton organization, endocytosis, late Golgi-retention of some proteins, regulation of peroxisome biogenesis	Verified	dynamin-like GTPase VPS1|VPT26|VPL1|SPO15|LAM1|GRD1	DNM2, DNM1L, DNM1, OPA1, DNM2, DNM2, OPA1, OPA1, DNM3, MX1, MX2	dynamin 2, dynamin 1-like, dynamin 1, optic atrophy 1 (autosomal dominant), dynamin 2, dynamin 2, optic atrophy 1 (autosomal dominant), optic atrophy 1 (autosomal dominant), dynamin 3, MX dynamin-like GTPase 1, MX dynamin-like GTPase 2	CHARCOT-MARIE-TOOTH DISEASE, DOMINANT INTERMEDIATE B; CMTDIB, ENCEPHALOPATHY, LETHAL, DUE TO DEFECTIVE MITOCHONDRIAL AND PEROXISOMAL FISSION; EMPF, EPILEPTIC ENCEPHALOPATHY, EARLY INFANTILE, 31; EIEE31, GLAUCOMA, NORMAL TENSION, SUSCEPTIBILITY TO, LETHAL CONGENITAL CONTRACTURE SYNDROME 5; LCCS5, MYOPATHY, CENTRONUCLEAR, 1; CNM1, OPTIC ATROPHY 1; OPA1, OPTIC ATROPHY WITH OR WITHOUT DEAFNESS, OPHTH…	-----	-----
S000005738	YOR212W	-	LR	STE4	STErile	G protein beta subunit; forms a dimer with Ste18p to activate mating signaling pathway, forms heterotrimer with Gpa1p and Ste18p to dampen signaling; pheromone-induced phosphorylation plays critical role in chemotropism; may recruit Rho1p to polarized growth site during mating; contains WD40 repeats	Verified	G protein subunit beta|HMD2	GNB4, GNB3, GNB1, GNB2, GNB5, WDR47	guanine nucleotide binding protein (G protein), beta polypeptide 4, guanine nucleotide binding protein (G protein), beta polypeptide 3, guanine nucleotide binding protein (G protein), beta polypeptide 1, guanine nucleotide binding protein (G protein), beta polypeptide 2, guanine nucleotide binding protein (G protein), beta 5, WD repeat domain 47	CHARCOT-MARIE-TOOTH DISEASE, DOMINANT INTERMEDIATE F; CMTDIF, HYPERTENSION, ESSENTIAL	-----	YES
S000006323	YPR119W	LR	LR	CLB2	CycLin B	B-type cyclin involved in cell cycle progression; activates Cdc28p to promote the transition from G2 to M phase; accumulates during G2 and M, then targeted via a destruction box motif for ubiquitin-mediated degradation by the proteasome; CLB2 has a paralog, CLB1, that arose from the whole genome duplication	Verified	B-type cyclin CLB2	CCNO, CCND2, CCND1, CCNA1, CCNA2, CCNB1, CCNB2, CCNB3, CCND3, CCNE1, CCNE2, CCNF	cyclin O, cyclin D2, cyclin D1, cyclin A1, cyclin A2, cyclin B1, cyclin B2, cyclin B3, cyclin D3, cyclin E1, cyclin E2, cyclin F	CILIARY DYSKINESIA, PRIMARY, 29; CILD29, MEGALENCEPHALY-POLYMICROGYRIA-POLYDACTYLY-HYDROCEPHALUS SYNDROME 3; MPPH3, VON HIPPEL-LINDAU SYNDROME; VHL VON HIPPEL-LINDAU SYNDROME, MODIFIERS OF, INCLUDED	-----	-----
S000001410	YIL148W	-	LR	RPL40A	Ribosomal Protein of the Large subunit	Ubiquitin-ribosomal 60S subunit protein L40A fusion protein; cleaved to yield ubiquitin and ribosomal protein L40A; ubiquitin may facilitate assembly of the ribosomal protein into ribosomes; homologous to mammalian ribosomal protein L40, no bacterial homolog; RPL40A has a paralog, RPL40B, that arose from the whole genome duplication; relative distribution to the nucleus increases upon DNA replica…	Verified	eL40|ubiquitin-ribosomal 60S subunit protein L40A fusion protein|L40e|L40A|UB11|UBI1|CEP52A	UBB, UBA52, UBC	ubiquitin B, ubiquitin A-52 residue ribosomal protein fusion product 1, ubiquitin C	CLEFT PALATE, ISOLATED; CPI	-----	-----
S000001140	YHR098C	MR	-	SFB3	Sed Five Binding	Component of the Sec23p-Sfb3p heterodimer of the COPII vesicle coat; COPII coat is required for cargo selection during vesicle formation in ER to Golgi transport; scaffolding function of Lst1p required to generate vesicles that can accommodate difficult cargo proteins that include large oligomeric assemblies and asymmetrically distributed membrane proteins; homologous to Sec24p and Sfb2p	Verified	LST1	SEC24D, SEC24C	SEC24 homolog D, COPII coat complex component, SEC24 homolog C, COPII coat complex component	COLE-CARPENTER SYNDROME 2; CLCRP2	YES	-----
S000005528	YOR002W	-	MR	ALG6	Asparagine-Linked Glycosylation	Alpha 1,3 glucosyltransferase; involved in transfer of oligosaccharides from dolichyl pyrophosphate to asparagine residues of proteins during N-linked protein glycosylation; C998T transition in human ortholog ALG6 causes carbohydrate-deficient glycoprotein syndrome type-Ic; wild-type human ortholog ALG6 can partially complement yeast alg6 mutant	Verified	dolichyl-P-Glc:Man(9)GlcNAc(2)-PP-dolichol alpha-1,3-glucosyltransferase	ALG6	ALG6, alpha-1,3-glucosyltransferase	CONGENITAL DISORDER OF GLYCOSYLATION, TYPE Ic; CDG1C	-----	YES
S000005593	YOR067C	-	MR	ALG8	Asparagine-Linked Glycosylation	Glucosyl transferase; involved in N-linked glycosylation; adds glucose to the dolichol-linked oligosaccharide precursor prior to transfer to protein during lipid-linked oligosaccharide biosynthesis; similar to Alg6p; human homolog ALG8 can complement yeast null mutant	Verified	dolichyl-P-Glc:Glc1Man(9)GlcNAc(2)-PP-dolichol alpha-1,3-glucosyltransferase|YOR29-18	ALG8	ALG8, alpha-1,3-glucosyltransferase	CONGENITAL DISORDER OF GLYCOSYLATION, TYPE Ih; CDG1H	-----	YES
S000003191	YGL223C	-	HS	COG1	Conserved Oligomeric Golgi complex	Essential component of the conserved oligomeric Golgi complex; a cytosolic tethering complex (Cog1p through Cog8p) that functions in protein trafficking to mediate fusion of transport vesicles to Golgi compartments	Verified	Golgi transport complex subunit COG1|SEC36|LDB11|COD3	COG1	component of oligomeric golgi complex 1	CONGENITAL DISORDER OF GLYCOSYLATION, TYPE IIg; CDG2G	-----	YES
S000004536	YML071C	MS	-	COG8	Conserved Oligomeric Golgi complex	Component of the conserved oligomeric Golgi complex; a cytosolic tethering complex (Cog1p through Cog8p) that functions in protein trafficking to mediate fusion of transport vesicles to Golgi compartments	Verified	Golgi transport complex subunit COG8|DOR1	COG8	component of oligomeric golgi complex 8	CONGENITAL DISORDER OF GLYCOSYLATION, TYPE IIh; CDG2H	-----	-----
S000004996	YNL051W	HS	-	COG5	Conserved Oligomeric Golgi complex	Component of the conserved oligomeric Golgi complex; a cytosolic tethering complex (Cog1p through Cog8p) that functions in protein trafficking to mediate fusion of transport vesicles to Golgi compartments	Verified	Golgi transport complex subunit COG5|COD4|API4	COG5	component of oligomeric golgi complex 5	CONGENITAL DISORDER OF GLYCOSYLATION, TYPE IIi; CDG2I	-----	-----
S000004986	YNL041C	MS	-	COG6	Conserved Oligomeric Golgi complex	Component of the conserved oligomeric Golgi complex; a cytosolic tethering complex (Cog1p through Cog8p) that functions in protein trafficking to mediate fusion of transport vesicles to Golgi compartments	Verified	Golgi transport complex subunit COG6|SEC37|COD2	COG6, COG6	component of oligomeric golgi complex 6, component of oligomeric golgi complex 6	CONGENITAL DISORDER OF GLYCOSYLATION, TYPE IIl; CDG2L, SHAHEEN SYNDROME; SHNS	-----	-----
S000001311	YIL049W	-	MR	DFG10	Defective for Filamentous Growth	Probable polyprenol reductase; catalyzes conversion of polyprenol to dolichol, the precursor for N-glycosylation; involved in filamentous growth; mutations in human homolog SRD5A3 confer CDG (Congenital Disorders of Glycosylation); human SRD5A3 can complement yeast null mutant	Verified	putative polyprenol reductase	SRD5A3, SRD5A3	steroid 5 alpha-reductase 3, steroid 5 alpha-reductase 3	CONGENITAL DISORDER OF GLYCOSYLATION, TYPE Iq; CDG1Q, KAHRIZI SYNDROME; KHRZ	-----	YES
S000000336	YBR132C	LR	-	AGP2	high-Affinity Glutamine Permease	Plasma membrane regulator of polyamine and carnitine transport; has similarity to transporters but lacks transport activity; may act as a sensor that transduces environmental signals; has a positive or negative regulatory effect on transcription of many transporter genes	Verified	----------	SLC7A9, SLC7A7, SLC7A10, SLC7A11, SLC7A5, SLC7A6, SLC7A8	solute carrier family 7 (amino acid transporter light chain, bo,+ system), member 9, solute carrier family 7 (amino acid transporter light chain, y+L system), member 7, solute carrier family 7 (neutral amino acid transporter light chain, asc system), member 10, solute carrier family 7 (anionic amino acid transporter light chain, xc- system), member 11, solute carrier family 7 (amino acid transpor…	CYSTINURIA, LYSINURIC PROTEIN INTOLERANCE; LPI	YES	-----
S000005050	YNL106C	MR	-	INP52	INositol polyphosphate 5-Phosphatase	Polyphosphatidylinositol phosphatase; dephosphorylates a number of phosphatidylinositol phosphates (PtdInsPs, PIPs) to PI; involved in endocytosis; hyperosmotic stress causes translocation to actin patches; synaptojanin-like protein with a Sac1 domain; INP52 has a paralog, INP53, that arose from the whole genome duplication	Verified	phosphatidylinositol-3-/phosphoinositide 5-phosphatase INP52|SJL2	OCRL, INPP5E, OCRL, SH2D1A, INPP5E, INPPL1, SYNJ1, INPP5B, INPP5D, INPP5J, INPP5K, SH2D1B, SYNJ2	oculocerebrorenal syndrome of Lowe, inositol polyphosphate-5-phosphatase E, oculocerebrorenal syndrome of Lowe, SH2 domain containing 1A, inositol polyphosphate-5-phosphatase E, inositol polyphosphate phosphatase-like 1, synaptojanin 1, inositol polyphosphate-5-phosphatase B, inositol polyphosphate-5-phosphatase D, inositol polyphosphate-5-phosphatase J, inositol polyphosphate-5-phosphatase K, SH…	DENT DISEASE 2, JOUBERT SYNDROME 1; JBTS1, LOWE OCULOCEREBRORENAL SYNDROME; OCRL, LYMPHOPROLIFERATIVE SYNDROME, X-LINKED, 1; XLP1, MENTAL RETARDATION, TRUNCAL OBESITY, RETINAL DYSTROPHY, AND MICROPENIS SYNDROME; MORMS, OPSISMODYSPLASIA; OPSMD, PARKINSON DISEASE 20, EARLY-ONSET; PARK20	-----	-----
S000005635	YOR109W	-	MR	INP53	INositol polyphosphate 5-Phosphatase	Polyphosphatidylinositol phosphatase; dephosphorylates multiple phosphatidylinositol phosphates; involved in trans Golgi network-to-early endosome pathway; hyperosmotic stress causes translocation to actin patches; contains Sac1 and 5-ptase domains; INP53 has a paralog, INP52, that arose from the whole genome duplication	Verified	phosphatidylinositol-3-/phosphoinositide 5-phosphatase INP53|SOP2|SJL3	OCRL, INPP5E, OCRL, SH2D1A, INPP5E, INPPL1, SYNJ1, INPP5B, INPP5D, INPP5J, INPP5K, SH2D1B, SYNJ2	oculocerebrorenal syndrome of Lowe, inositol polyphosphate-5-phosphatase E, oculocerebrorenal syndrome of Lowe, SH2 domain containing 1A, inositol polyphosphate-5-phosphatase E, inositol polyphosphate phosphatase-like 1, synaptojanin 1, inositol polyphosphate-5-phosphatase B, inositol polyphosphate-5-phosphatase D, inositol polyphosphate-5-phosphatase J, inositol polyphosphate-5-phosphatase K, SH…	DENT DISEASE 2, JOUBERT SYNDROME 1; JBTS1, LOWE OCULOCEREBRORENAL SYNDROME; OCRL, LYMPHOPROLIFERATIVE SYNDROME, X-LINKED, 1; XLP1, MENTAL RETARDATION, TRUNCAL OBESITY, RETINAL DYSTROPHY, AND MICROPENIS SYNDROME; MORMS, OPSISMODYSPLASIA; OPSMD, PARKINSON DISEASE 20, EARLY-ONSET; PARK20	-----	-----
S000003222	YGL253W	-	LR	HXK2	HeXoKinase	Hexokinase isoenzyme 2; phosphorylates glucose in cytosol; predominant hexokinase during growth on glucose; represses expression of HXK1, GLK1, induces expression of its own gene; antiapoptotic; phosphorylation/dephosphorylation at Ser14 by kinase Snf1p, phosphatase Glc7p-Reg1p regulates nucleocytoplasmic shuttling of Hxk2p; functions downstream of Sit4p in control of cell cycle, mitochondrial fu…	Verified	hexokinase 2|SCI2|HKB|HEX1	GCK, GCK, HK1, GCK, GCK, HK1, HK2, HK3	glucokinase (hexokinase 4), glucokinase (hexokinase 4), hexokinase 1, glucokinase (hexokinase 4), glucokinase (hexokinase 4), hexokinase 1, hexokinase 2, hexokinase 3 (white cell)	DIABETES MELLITUS, NONINSULIN-DEPENDENT; NIDDM, DIABETES MELLITUS, PERMANENT NEONATAL; PNDM, HEMOLYTIC ANEMIA, NONSPHEROCYTIC, DUE TO HEXOKINASE DEFICIENCY, HYPERINSULINEMIC HYPOGLYCEMIA, FAMILIAL, 3; HHF3, MATURITY-ONSET DIABETES OF THE YOUNG, TYPE 2; MODY2, NEUROPATHY, HEREDITARY MOTOR AND SENSORY, RUSSE TYPE; HMSNR	-----	YES
S000005246	YNL302C	MS	-	RPS19B	Ribosomal Protein of the Small subunit	Protein component of the small (40S) ribosomal subunit; required for assembly and maturation of pre-40 S particles; homologous to mammalian ribosomal protein S19, no bacterial homolog; mutations in human RPS19 are associated with Diamond Blackfan anemia; RPS19B has a paralog, RPS19A, that arose from the whole genome duplication	Verified	eS19|ribosomal 40S subunit protein S19B|S19e|rp55B|YS16B|S19B|S16aB|RP55B	RPS19	ribosomal protein S19	DIAMOND-BLACKFAN ANEMIA 1; DBA1	-----	-----
S000004254	YLR264W	MS	-	RPS28B	Ribosomal Protein of the Small subunit	Protein component of the small (40S) ribosomal subunit; homologous to mammalian ribosomal protein S28, no bacterial homolog; has an extraribosomal function in autoregulation, in which Rps28Bp binds to a decapping complex via Edc3p, which then binds to RPS28B mRNA leading to its decapping and degradation; RPS28B has a paralog, RPS28A, that arose from the whole genome duplication	Verified	eS28|ribosomal 40S subunit protein S28B|S28e|YS27|S33B|S28B|RPS33B	RPS28	ribosomal protein S28	DIAMOND-BLACKFAN ANEMIA 15 WITH MANDIBULOFACIAL DYSOSTOSIS; DBA15	-----	-----
S000000876	YER074W	MS	-	RPS24A	Ribosomal Protein of the Small subunit	Protein component of the small (40S) ribosomal subunit; homologous to mammalian ribosomal protein S24, no bacterial homolog; RPS24A has a paralog, RPS24B, that arose from the whole genome duplication	Verified	eS24|ribosomal 40S subunit protein S24A|S24e|S24A|RPS24EA	RPS24	ribosomal protein S24	DIAMOND-BLACKFAN ANEMIA 3; DBA3	-----	-----
S000004486	YML024W	MS	-	RPS17A	Ribosomal Protein of the Small subunit	Ribosomal protein 51 (rp51) of the small (40s) subunit; homologous to mammalian ribosomal protein S17, no bacterial homolog; RPS17A has a paralog, RPS17B, that arose from the whole genome duplication	Verified	eS17|ribosomal 40S subunit protein S17A|S17e|rp51A|S17A|RPL51A|RP51A	RPS17	ribosomal protein S17	DIAMOND-BLACKFAN ANEMIA 4; DBA4	-----	-----
S000005622	YOR096W	HS	-	RPS7A	Ribosomal Protein of the Small subunit	Protein component of the small (40S) ribosomal subunit; interacts with Kti11p; deletion causes hypersensitivity to zymocin; homologous to mammalian ribosomal protein S7, no bacterial homolog; RPS7A has a paralog, RPS7B, that arose from the whole genome duplication	Verified	eS7|ribosomal 40S subunit protein S7A|S7e|rp30|S7A|RPS30	RPS7	ribosomal protein S7	DIAMOND-BLACKFAN ANEMIA 8; DBA8	-----	-----
S000004843	YMR230W	LS	-	RPS10B	Ribosomal Protein of the Small subunit	Protein component of the small (40S) ribosomal subunit; homologous to mammalian ribosomal protein S10, no bacterial homolog; RPS10B has a paralog, RPS10A, that arose from the whole genome duplication; mutations in the human homolog associated with Diamond-Blackfan anemia	Verified	eS10|ribosomal 40S subunit protein S10B|S10e|S10B	RPS10	ribosomal protein S10	DIAMOND-BLACKFAN ANEMIA 9; DBA9	YES	-----
S000000957	YER155C	LR	-	BEM2	Bud EMergence	Rho GTPase activating protein (RhoGAP); involved in the control of cytoskeleton organization and cellular morphogenesis; required for bud emergence; potential GAP for Rho4p	Verified	TSL1|SUP9|IPL2	CHN1, ARHGAP26, OPHN1, ARHGAP10, ARHGAP12, ARHGAP15, ARHGAP21, ARHGAP23, ARHGAP27, ARHGAP35, ARHGAP42, ARHGAP9, CHN2, GMIP, HMHA1, RACGAP1	chimerin 1, Rho GTPase activating protein 26, oligophrenin 1, Rho GTPase activating protein 10, Rho GTPase activating protein 12, Rho GTPase activating protein 15, Rho GTPase activating protein 21, Rho GTPase activating protein 23, Rho GTPase activating protein 27, Rho GTPase activating protein 35, Rho GTPase activating protein 42, Rho GTPase activating protein 9, chimerin 2, GEM interacting prot…	DUANE RETRACTION SYNDROME 2; DURS2, JUVENILE MYELOMONOCYTIC LEUKEMIA; JMML, MENTAL RETARDATION, X-LINKED, WITH CEREBELLAR HYPOPLASIA AND DISTINCTIVE FACIAL APPEARANCE	-----	-----
S000001584	YKL101W	MR	-	HSL1	Histone Synthetic Lethal	Nim1p-related protein kinase; septin-binding kinase that localizes to the bud neck septin ring and regulates the morphogenesis checkpoint; phosphorylates Hsl7p and cooperates with Elm1p to recruit Hsl7p to the mother-bud neck, as a prerequisite for the subsequent recruitment, phosphorylation, and degradation of Swe1p; autophosphorylation enhances interactions with Hsl7p	Verified	protein kinase HSL1|ELM2|NIK1	SIK1, BRSK1, BRSK2, MARK1, MARK2, MARK3, MARK4, SIK3, SNRK	salt-inducible kinase 1, BR serine/threonine kinase 1, BR serine/threonine kinase 2, MAP/microtubule affinity-regulating kinase 1, MAP/microtubule affinity-regulating kinase 2, MAP/microtubule affinity-regulating kinase 3, MAP/microtubule affinity-regulating kinase 4, SIK family kinase 3, SNF related kinase	EPILEPTIC ENCEPHALOPATHY, EARLY INFANTILE, 30; EIEE30	-----	-----
S000000488	YBR284W	LR	-	----------	Putative metallo-dependent hydrolase superfamily protein; similar to AMP deaminases. YBR284W has a paralog, YJL070C.	Putative metallo-dependent hydrolase superfamily protein; similar to AMP deaminases but lacks key catalytic residues and does not rescue purine nucleotide metabolic defect of quadruple aah1 ade8 amd1 his1 mutant; null mutant exhibits longer telomeres, altered Ty mobility, decreased resistance to rapamycin and wortmannin; induced in response to hydrostatic pressure; not an essential gene; YBR284W …	Uncharacterized	metallo-dependent hydrolase superfamily protein	AMPD3, AMPD3, AMPD1, AMPD2, AMPD2	adenosine monophosphate deaminase 3, adenosine monophosphate deaminase 3, adenosine monophosphate deaminase 1, adenosine monophosphate deaminase 2, adenosine monophosphate deaminase 2	ERYTHROCYTE AMP DEAMINASE DEFICIENCY, ERYTHROCYTE AMP DEAMINASE DEFICIENCY, MYOPATHY DUE TO MYOADENYLATE DEAMINASE DEFICIENCY; MMDD, PONTOCEREBELLAR HYPOPLASIA, TYPE 9; PCH9, SPASTIC PARAPLEGIA 63, AUTOSOMAL RECESSIVE; SPG63	-----	-----
S000004715	YMR109W	MR	-	MYO5	MYOsin	One of two type I myosin motors; contains proline-rich tail homology 2 (TH2) and SH3 domains; MYO5 deletion has little effect on growth, but myo3 myo5 double deletion causes severe defects in growth and actin cytoskeleton organization; MYO5 has a paralog, MYO3, that arose from the whole genome duplication	Verified	myosin 5	MYO1E, MYO1F, SCLT1	myosin IE, myosin IF, sodium channel and clathrin linker 1	FOCAL SEGMENTAL GLOMERULOSCLEROSIS 6; FSGS6	YES	-----
S000003171	YGL203C	MS	LR	KEX1	Killer EXpression defective	Cell death protease essential for hypochlorite-induced apoptosis; involved in the processing of killer toxin and alpha factor precursor; cleaves Lys and Arg residues from the C-terminus of peptides and proteins	Verified	serine-type carboxypeptidase	CTSA, CPVL	cathepsin A, carboxypeptidase, vitellogenic-like	GALACTOSIALIDOSIS; GSL	-----	-----
S000004795	YMR183C	MS	-	SSO2	Supressor of Sec One	Plasma membrane t-SNARE; involved in fusion of secretory vesicles at the plasma membrane; syntaxin homolog that is functionally redundant with Sso1p; SSO2 has a paralog, SSO1, that arose from the whole genome duplication	Verified	syntaxin	STX1B, STX11, STX12, STX17, STX1A, STX2, STX3, STX4, STX7	syntaxin 1B, syntaxin 11, syntaxin 12, syntaxin 17, syntaxin 1A (brain), syntaxin 2, syntaxin 3, syntaxin 4, syntaxin 7	GENERALIZED EPILEPSY WITH FEBRILE SEIZURES PLUS, TYPE 9; GEFSP9, HEMOPHAGOCYTIC LYMPHOHISTIOCYTOSIS, FAMILIAL, 4; FHL4	-----	-----
S000006153	YPL232W	MS	-	SSO1	Supressor of Sec One	Plasma membrane t-SNARE; involved in fusion of secretory vesicles at the plasma membrane and in vesicle fusion during sporulation; forms a complex with Sec9p that binds v-SNARE Snc2p; syntaxin homolog; functionally redundant with Sso2p; SSO1 has a paralog, SSO2, that arose from the whole genome duplication	Verified	syntaxin	STX1B, STX11, STX12, STX17, STX1A, STX2, STX3, STX4, STX7	syntaxin 1B, syntaxin 11, syntaxin 12, syntaxin 17, syntaxin 1A (brain), syntaxin 2, syntaxin 3, syntaxin 4, syntaxin 7	GENERALIZED EPILEPSY WITH FEBRILE SEIZURES PLUS, TYPE 9; GEFSP9, HEMOPHAGOCYTIC LYMPHOHISTIOCYTOSIS, FAMILIAL, 4; FHL4	YES	-----
S000006364	YPR160W	LR	MR	GPH1	Glycogen PHosphorylase	Glycogen phosphorylase required for the mobilization of glycogen; non-essential; regulated by cyclic AMP-mediated phosphorylation; phosphorylation by Cdc28p may coordinately regulate carbohydrate metabolism and the cell cycle; expression is regulated by stress-response elements and by the HOG MAP kinase pathway	Verified	glycogen phosphorylase	PYGM, PYGL, PYGB	phosphorylase, glycogen, muscle, phosphorylase, glycogen, liver, phosphorylase, glycogen; brain	GLYCOGEN STORAGE DISEASE V; GSD5, GLYCOGEN STORAGE DISEASE VI; GSD6	-----	-----
S000005224	YNL280C	MS	-	ERG24	ERGosterol biosynthesis	C-14 sterol reductase; acts in ergosterol biosynthesis; mutants accumulate the abnormal sterol ignosterol (ergosta-8,14 dienol), and are viable under anaerobic growth conditions but inviable on rich medium under aerobic conditions	Verified	delta(14)-sterol reductase	LBR, LBR, LBR, DHCR7, TM7SF2	lamin B receptor, lamin B receptor, lamin B receptor, 7-dehydrocholesterol reductase, transmembrane 7 superfamily member 2	GREENBERG DYSPLASIA; GRBGD, PELGER-HUET ANOMALY; PHA, REYNOLDS SYNDROME, SMITH-LEMLI-OPITZ SYNDROME; SLOS	-----	-----
S000002157	YBR089C-A	LR	-	NHP6B	Non-Histone Protein	High-mobility group (HMG) protein; binds to and remodels nucleosomes; involved in recruiting FACT and other chromatin remodelling complexes to the chromosomes; functionally redundant with Nhp6Ap; required for transcriptional initiation fidelity of some tRNA genes; homologous to mammalian HMGB1 and HMGB2; NHP6B has a paralog, NHP6A, that arose from the whole genome duplication	Verified	high-mobility group nucleosome-binding protein|YBR090C-A	SP110, SMARCE1, HMGB3, SP110, HMG20A, HMG20B, HMGB1, SP140, TFAM, UBTF, UBTFL1	SP110 nuclear body protein, SWI/SNF related, matrix associated, actin dependent regulator of chromatin, subfamily e, member 1, high mobility group box 3, SP110 nuclear body protein, high mobility group 20A, high mobility group 20B, high mobility group box 1, SP140 nuclear body protein, transcription factor A, mitochondrial, upstream binding transcription factor, RNA polymerase I, upstream binding…	HEPATIC VENOOCCLUSIVE DISEASE WITH IMMUNODEFICIENCY; VODI, MENINGIOMA, FAMILIAL, SUSCEPTIBILITY TO, MICROPHTHALMIA, SYNDROMIC 13; MCOPS13, MYCOBACTERIUM TUBERCULOSIS, SUSCEPTIBILITY TO MYCOBACTERIUM TUBERCULOSIS, PROTECTION AGAINST, INCLUDED	YES	-----
S000003387	YGR155W	MS	-	CYS4	CYStathionine beta-synthase	Cystathionine beta-synthase; catalyzes synthesis of cystathionine from serine and homocysteine, the first committed step in cysteine biosynthesis; responsible for hydrogen sulfide generation; advances passage through START by promoting cell growth which requires catalytic activity, and reducing critical cell size independent of catalytic activity; mutations in human ortholog CBS cause homocystinu…	Verified	cystathionine beta-synthase CYS4|VMA41|STR4|NHS5	CBS	cystathionine-beta-synthase	HOMOCYSTINURIA DUE TO CYSTATHIONINE BETA-SYNTHASE DEFICIENCY	-----	-----
S000003866	YJR105W	HS	HS	ADO1	ADenOsine kinase	Adenosine kinase; required for the utilization of S-adenosylmethionine (AdoMet); may be involved in recycling adenosine produced through the methyl cycle	Verified	adenosine kinase	ADK	adenosine kinase	HYPERMETHIONINEMIA DUE TO ADENOSINE KINASE DEFICIENCY	-----	-----
S000000480	YBR276C	LR	-	PPS1	Protein Phosphatase S phase	Protein phosphatase; has specificity for serine, threonine, and tyrosine residues; has a role in the DNA synthesis phase of the cell cycle	Verified	tyrosine/serine/threonine protein phosphatase PPS1	DUSP6, DUSP1, DUSP10, DUSP13, DUSP13, DUSP14, DUSP16, DUSP18, DUSP19, DUSP2, DUSP21, DUSP3, DUSP3, DUSP4, DUSP5, DUSP7, DUSP8, DUSP9, PTPMT1, SSH1, SSH2, SSH3, STYX	dual specificity phosphatase 6, dual specificity phosphatase 1, dual specificity phosphatase 10, dual specificity phosphatase 13, dual specificity phosphatase 13, dual specificity phosphatase 14, dual specificity phosphatase 16, dual specificity phosphatase 18, dual specificity phosphatase 19, dual specificity phosphatase 2, dual specificity phosphatase 21, dual specificity phosphatase 3, dual sp…	HYPOGONADOTROPIC HYPOGONADISM 19 WITH OR WITHOUT ANOSMIA; HH19	YES	-----
S000000395	YBR191W	LR	MR	RPL21A	Ribosomal Protein of the Large subunit	Ribosomal 60S subunit protein L21A; homologous to mammalian ribosomal protein L21, no bacterial homolog; RPL21A has a paralog, RPL21B, that arose from the whole genome duplication	Verified	eL21|ribosomal 60S subunit protein L21A|L21e|L21A|URP1	RPL21	ribosomal protein L21	HYPOTRICHOSIS 12; HYPT12	-----	-----
S000000245	YBR041W	MR	-	FAT1	FATty acid transporter	Very long chain fatty acyl-CoA synthetase and fatty acid transporter; activates imported fatty acids with a preference for very long lengths (C20-C26); has a separate function in the transport of long chain fatty acids	Verified	long-chain fatty acid transporter FAT1	SLC27A4, SLC27A1, SLC27A2, SLC27A3, SLC27A5, SLC27A6	solute carrier family 27 (fatty acid transporter), member 4, solute carrier family 27 (fatty acid transporter), member 1, solute carrier family 27 (fatty acid transporter), member 2, solute carrier family 27 (fatty acid transporter), member 3, solute carrier family 27 (fatty acid transporter), member 5, solute carrier family 27 (fatty acid transporter), member 6	ICHTHYOSIS PREMATURITY SYNDROME; IPS	YES	-----
S000004364	YLR372W	MR	HR	ELO3	fatty acid ELOngation	Elongase; involved in fatty acid and sphingolipid biosynthesis; synthesizes very long chain 20-26-carbon fatty acids from C18-CoA primers; involved in regulation of sphingolipid biosynthesis; lethality of the elo2 elo3 double null mutation is functionally complemented by human ELOVL1 and weakly complemented by human ELOVL3 or ELOV7	Verified	SUR4|fatty acid elongase ELO3|APA1|VBM1|SRE1	ELOVL4, ELOVL4, ELOVL5, ELOVL4, ELOVL1, ELOVL2, ELOVL3, ELOVL3, ELOVL6, ELOVL7	ELOVL fatty acid elongase 4, ELOVL fatty acid elongase 4, ELOVL fatty acid elongase 5, ELOVL fatty acid elongase 4, ELOVL fatty acid elongase 1, ELOVL fatty acid elongase 2, ELOVL fatty acid elongase 3, ELOVL fatty acid elongase 3, ELOVL fatty acid elongase 6, ELOVL fatty acid elongase 7	ICHTHYOSIS, SPASTIC QUADRIPLEGIA, AND MENTAL RETARDATION; ISQMR, SPINOCEREBELLAR ATAXIA 34; SCA34, SPINOCEREBELLAR ATAXIA 38; SCA38, STARGARDT DISEASE 3; STGD3	-----	-----
S000000630	YCR034W	HR	HR	ELO2	fatty acid ELOngation	Fatty acid elongase, involved in sphingolipid biosynthesis; acts on fatty acids of up to 24 carbons in length; mutations have regulatory effects on 1,3-beta-glucan synthase, vacuolar ATPase, and the secretory pathway; ELO2 has a paralog, ELO1, that arose from the whole genome duplication; lethality of the elo2 elo3 double null mutation is functionally complemented by human ELOVL1 and weakly compl…	Verified	fatty acid elongase ELO2|FEN1|VBM2|GNS1	ELOVL4, ELOVL4, ELOVL5, ELOVL4, ELOVL1, ELOVL2, ELOVL3, ELOVL6, ELOVL7	ELOVL fatty acid elongase 4, ELOVL fatty acid elongase 4, ELOVL fatty acid elongase 5, ELOVL fatty acid elongase 4, ELOVL fatty acid elongase 1, ELOVL fatty acid elongase 2, ELOVL fatty acid elongase 3, ELOVL fatty acid elongase 6, ELOVL fatty acid elongase 7	ICHTHYOSIS, SPASTIC QUADRIPLEGIA, AND MENTAL RETARDATION; ISQMR, SPINOCEREBELLAR ATAXIA 34; SCA34, SPINOCEREBELLAR ATAXIA 38; SCA38, STARGARDT DISEASE 3; STGD3	-----	-----
S000005611	YOR085W	-	MR	OST3	OligoSaccharylTransferase	Gamma subunit of the oligosaccharyltransferase complex of the ER lumen; complex catalyzes asparagine-linked glycosylation of newly synthesized proteins; Ost3p is important for N-glycosylation of a subset of proteins	Verified	dolichyl-diphosphooligosaccharide--protein glycotransferase OST3	MAGT1, TUSC3	magnesium transporter 1, tumor suppressor candidate 3	IMMUNODEFICIENCY, X-LINKED, WITH MAGNESIUM DEFECT, EPSTEIN-BARR VIRUS INFECTION, AND NEOPLASIA; XMEN, MENTAL RETARDATION, AUTOSOMAL RECESSIVE 7; MRT7	-----	-----
S000004708	YMR102C	LR	-	----------	Protein of unknown function; transcription is activated by paralogous transcription factors Yrm1p and Yrr1p along with genes involved in multidrug resistance; mutant shows increased resistance to azoles; not an essential gene; YMR102C has a paralog, DGR2,	Protein of unknown function; transcription is activated by paralogous transcription factors Yrm1p and Yrr1p along with genes involved in multidrug resistance; mutant shows increased resistance to azoles; not an essential gene; YMR102C has a paralog, DGR2, that arose from the whole genome duplication	Uncharacterized	----------	AHI1	Abelson helper integration site 1	JOUBERT SYNDROME 3; JBTS3	YES	-----
S000005972	YPL051W	MS	-	ARL3	ADP-Ribosylation factor-Like	ARF-like small GTPase of the RAS superfamily; required for recruitment of Arl1p, a GTPase that regulates membrane traffic, to the Golgi apparatus; NatC-catalyzed N-terminal acetylation regulates Golgi membrane association mediated by interaction with membrane receptor, Sys1p; similar to ADP-ribosylation factor and orthologous to mammalian ARFRP1	Verified	Arf family GTPase ARL3	ARL13B, ARFRP1	ADP-ribosylation factor-like 13B, ADP-ribosylation factor related protein 1	JOUBERT SYNDROME 8; JBTS8	-----	-----
S000000377	YBR173C	-	LR	UMP1	Ubiquitin-Mediated Proteolysis	Chaperone required for correct maturation of the 20S proteasome; short-lived chaperone; may inhibit premature dimerization of proteasome half-mers; degraded by proteasome upon completion of its assembly	Verified	RNS2	POMP	proteasome maturation protein	KERATOSIS LINEARIS WITH ICHTHYOSIS CONGENITA AND SCLEROSING KERATODERMA	-----	-----
S000004046	YLR056W	MR	HR	ERG3	ERGosterol biosynthesis	C-5 sterol desaturase; glycoprotein that catalyzes the introduction of a C-5(6) double bond into episterol, a precursor in ergosterol biosynthesis; transcriptionally down-regulated when ergosterol is in excess; mutants are viable, but cannot grow on non-fermentable carbon sources; substrate of HRD ubiquitin ligase; mutation is functionally complemented by human SC5D	Verified	C-5 sterol desaturase|PSO6|SYR1	SC5D	sterol-C5-desaturase	LATHOSTEROLOSIS	-----	-----
S000000932	YER130C	MR	-	COM2	Cousin of Msn2	Transcription factor that binds IME1 Upstream Activation Signal (UAS)ru; COM2 transcription is regulated by Haa1p, Sok2p and Zap1p transcriptional activators; may bind the IME1 promoter under all growth conditions to negatively regulate its transcription in the absence of a positive regulator that binds more effectively; repressor activity may depend on phosphorylation by PKA; C. albicans homolog…	Verified	----------	PRDM16, MECOM	PR domain containing 16, MDS1 and EVI1 complex locus	LEFT VENTRICULAR NONCOMPACTION 8; LVNC8 CARDIOMYOPATHY, DILATED, 1LL, INCLUDED; CMD1LL, INCLUDED	YES	-----
S000000879	YER077C	-	LR	MRX1	Mitochondrial oRganization of gene eXpression (MIOREX)	Protein that associates with mitochondrial ribosome; green fluorescent protein (GFP)-fusion protein localizes to the mitochondrion; null mutation results in a decrease in plasma membrane electron transport	Uncharacterized	----------	LRPPRC	leucine-rich pentatricopeptide repeat containing	LEIGH SYNDROME, FRENCH CANADIAN TYPE; LSFC	-----	YES
S000003073	YGL105W	HS	-	ARC1	Aminoacyl-tRNA synthetase Cofactor	Protein that binds tRNA and methionyl- and glutamyl-tRNA synthetases; involved in tRNA delivery, stimulating catalysis, and ensuring localization; also binds quadruplex nucleic acids; protein abundance increases in response to DNA replication stress; methionyl-tRNA synthetase is Mes1p; glutamyl-tRNA synthetase is Gus1p	Verified	----------	AIMP1	aminoacyl tRNA synthetase complex-interacting multifunctional protein 1	LEUKODYSTROPHY, HYPOMYELINATING, 3; HLD3	YES	-----
S000002210	YDL052C	MS	-	SLC1	SphingoLipid Compensation	1-acyl-sn-glycerol-3-phosphate acyltransferase; catalyzes the acylation of lysophosphatidic acid to form phosphatidic acid, a key intermediate in lipid metabolism; enzymatic activity detected in lipid particles and microsomes	Verified	1-acylglycerol-3-phosphate O-acyltransferase SLC1	AGPAT2, AGPAT1	1-acylglycerol-3-phosphate O-acyltransferase 2, 1-acylglycerol-3-phosphate O-acyltransferase 1	LIPODYSTROPHY, CONGENITAL GENERALIZED, TYPE 1; CGL1	-----	-----
S000005952	YPL031C	MS	LS	PHO85	PHOsphate metabolism	Cyclin-dependent kinase; has ten cyclin partners; involved in regulating the cellular response to nutrient levels and environmental conditions and progression through the cell cycle; human lissencephaly-associated homolog CDK5 functionally complements null mutation	Verified	cyclin-dependent serine/threonine-protein kinase PHO85|phoU|LDB15	CDK5, CDK14, CDK15, CDK16, CDK17, CDK18	cyclin-dependent kinase 5, cyclin-dependent kinase 14, cyclin-dependent kinase 15, cyclin-dependent kinase 16, cyclin-dependent kinase 17, cyclin-dependent kinase 18	LISSENCEPHALY 7 WITH CEREBELLAR HYPOPLASIA; LIS7	-----	-----
S000003459	YGR227W	LR	LR	DIE2	Derepression of ITR1 Expression	Dolichyl-phosphoglucose-dependent alpha-1,2-glucosyltransferase; located in the ER; functions in pathway that synthesizes the dolichol-linked oligosaccharide precursor for N-linked protein glycosylation; has a role in regulation of ITR1 and INO1; human homolog ALG10B can complement yeast die2 null mutant	Verified	dolichyl-P-Glc:Glc(2)Man(9)GlcNAc(2)-PP-dolichol alpha-1,2- glucosyltransferase|ALG10	ALG10	ALG10, alpha-1,2-glucosyltransferase	LONG QT SYNDROME 2; LQT2 LONG QT SYNDROME 2, ACQUIRED, SUSCEPTIBILITY TO, INCLUDED	YES	YES
S000000677	YCR081W	MR	-	SRB8	Suppressor of RNA polymerase B	Subunit of the RNA polymerase II mediator complex; associates with core polymerase subunits to form the RNA polymerase II holoenzyme; essential for transcriptional regulation; involved in glucose repression	Verified	MED12|YCR080W|SSN5|NUT6|GIG1	MED12, MED12, MED12, MED12L	mediator complex subunit 12, mediator complex subunit 12, mediator complex subunit 12, mediator complex subunit 12-like	LUJAN-FRYNS SYNDROME, OHDO SYNDROME, X-LINKED; OHDOX, OPITZ-KAVEGGIA SYNDROME; OKS	-----	-----
S000000014	YAL016W	LS	-	TPD3	tRNA Processing Deficient	Regulatory subunit A of the heterotrimeric PP2A complex; the heterotrimeric protein phosphatase 2A (PP2A) complex also contains regulatory subunit Cdc55p and either catalytic subunit Pph21p or Pph22p; required for cell morphogenesis and transcription by RNA polymerase III	Verified	protein phosphatase 2A structural subunit TPD3|FUN32	PPP2R1B, PPP2R1A	protein phosphatase 2, regulatory subunit A, beta, protein phosphatase 2, regulatory subunit A, alpha	LUNG CANCER ALVEOLAR CELL CARCINOMA, INCLUDED, MENTAL RETARDATION, AUTOSOMAL DOMINANT 36; MRD36	-----	-----
S000005450	YOL090W	MR	MR	MSH2	MutS Homolog	Protein that binds to DNA mismatches; forms heterodimers with Msh3p and Msh6p that bind to DNA mismatches to initiate the mismatch repair process; contains a Walker ATP-binding motif required for repair activity and involved in interstrand cross-link repair; Msh2p-Msh6p binds to and hydrolyzes ATP	Verified	mismatch repair ATPase MSH2|PMS5	MSH2, MSH2, MSH2	mutS homolog 2, mutS homolog 2, mutS homolog 2	LYNCH SYNDROME I, MISMATCH REPAIR CANCER SYNDROME; MMRCS, MUIR-TORRE SYNDROME; MRTES	YES	YES
S000000305	YBR101C	MR	HR	FES1	Factor Exchange for Ssa1p	Hsp70 (Ssa1p) nucleotide exchange factor; required for the release of misfolded proteins from the Hsp70 system to the Ub-proteasome machinery for destruction; cytosolic homolog of Sil1p, which is the nucleotide exchange factor for BiP (Kar2p) in the endoplasmic reticulum; protein abundance increases in response to DNA replication stress	Verified	----------	SIL1, HSPBP1	SIL1 nucleotide exchange factor, HSPA (heat shock 70kDa) binding protein, cytoplasmic cochaperone 1	MARINESCO-SJOGREN SYNDROME; MSS	YES	YES
S000004434	YLR442C	-	MR	SIR3	Silent Information Regulator	Silencing protein; interacts with Sir2p, Sir4p, and histone H3/H4 tails to establish transcriptionally silent chromatin; required for spreading of silenced chromatin; recruited to chromatin through interaction with Rap1p; C-terminus assumes variant winged helix-turn-helix (wH) fold that mediates homodimerization, which is critical for holo-SIR complex loading; required for telomere hypercluster f…	Verified	chromatin-silencing protein SIR3|STE8|MAR2|CMT1	ORC1	origin recognition complex, subunit 1	MEIER-GORLIN SYNDROME 1; MGORS1	-----	YES
S000001869	YFL025C	-	LR	BST1	Bypass of Sec Thirteen	GPI inositol deacylase of the endoplasmic reticulum (ER); negatively regulates COPII vesicle formation; prevents production of vesicles with defective subunits; required for proper discrimination between resident ER proteins and Golgi-bound cargo molecules; functional ortholog of human PGAP1, mutation of which is associated with intellectual disability and encephalopathy	Verified	PER17	PGAP1	post-GPI attachment to proteins 1	MENTAL RETARDATION, AUTOSOMAL RECESSIVE 42; MRT42	-----	-----
S000000120	YBL024W	MR	-	NCL1	NuCLear protein	S-adenosyl-L-methionine-dependent tRNA: m5C-methyltransferase; methylates cytosine to m5C at several positions in tRNAs and intron-containing pre-tRNAs; increases proportion of tRNALeu(CAA) with m5C at wobble position in response to hydrogen peroxide, causing selective translation of mRNA from genes enriched in TTG codon; loss of NCL1 confers hypersensitivity to oxidative stress; similar to Nop2p…	Verified	tRNA (cytosine-C5-)-methyltransferase|TRM4	NSUN2	NOP2/Sun RNA methyltransferase family, member 2	MENTAL RETARDATION, AUTOSOMAL RECESSIVE 5; MRT5	-----	-----
S000006299	YPR095C	MS	-	SYT1	Suppressor of ypt3	Guanine nucleotide exchange factor (GEF) for Arf proteins; promotes activation of Arl1p, which recruits Imh1p to the Golgi; involved in vesicular transport; member of the Sec7-domain family; contains a PH domain	Verified	Arf family guanine nucleotide exchange factor SYT1	IQSEC2, DAPP1, IQSEC1, IQSEC3	IQ motif and Sec7 domain 2, dual adaptor of phosphotyrosine and 3-phosphoinositides, IQ motif and Sec7 domain 1, IQ motif and Sec7 domain 3	MENTAL RETARDATION, X-LINKED 1; MRX1	YES	-----
S000005083	YNL139C	LR	LR	THO2	suppressor of the Transcriptional defect of Hpr1 by Overexpression	Subunit of the THO complex; THO is required for efficient transcription elongation and involved in transcriptional elongation-associated recombination; required for LacZ RNA expression from certain plasmids	Verified	RLR1|LDB5|ZRG13	THOC2	THO complex 2	MENTAL RETARDATION, X-LINKED 12; MRX12	YES	YES
S000005242	YNL298W	MR	-	CLA4	CLn Activity dependant	Cdc42p-activated signal transducing kinase; member of the PAK (p21-activated kinase) family, along with Ste20p and Skm1p; involved in septin ring assembly, vacuole inheritance, cytokinesis, sterol uptake regulation; phosphorylates Cdc3p and Cdc10p; CLA4 has a paralog, SKM1, that arose from the whole genome duplication	Verified	serine/threonine protein kinase CLA4|ERC10	PAK3, STRADA, OXSR1, PAK1, PAK2, STK39, STRADB	p21 protein (Cdc42/Rac)-activated kinase 3, STE20-related kinase adaptor alpha, oxidative stress responsive 1, p21 protein (Cdc42/Rac)-activated kinase 1, p21 protein (Cdc42/Rac)-activated kinase 2, serine threonine kinase 39, STE20-related kinase adaptor beta	MENTAL RETARDATION, X-LINKED 30; MRX30, POLYHYDRAMNIOS, MEGALENCEPHALY, AND SYMPTOMATIC EPILEPSY; PMSE	-----	-----
S000005844	YOR317W	MR	-	FAA1	Fatty Acid Activation	Long chain fatty acyl-CoA synthetase; activates fatty acids with a preference for C12:0-C16:0 chain lengths; role in the competitive import of long-chain fatty acids and sphingoid long-chain bases; accounts for most acyl-CoA synthetase activity; localizes to lipid particles and the plasma membrane; role in sphingolipid-to-glycerolipid metabolism; forms ER foci upon replication stress; faa1 faa4 d…	Verified	long-chain fatty acid-CoA ligase FAA1	ACSL4, ACSL3	acyl-CoA synthetase long-chain family member 4, acyl-CoA synthetase long-chain family member 3	MENTAL RETARDATION, X-LINKED 63; MRX63	YES	-----
S000000833	YER031C	LS	-	YPT31	Yeast Protein Two	Rab family GTPase; involved in the exocytic pathway; mediates intra-Golgi traffic or the budding of post-Golgi vesicles from the trans-Golgi; YPT31 has a paralog, YPT32, that arose from the whole genome duplication; localizes to the transitional and late Golgi	Verified	Rab family GTPase YPT31|YPT8	RAB39B, RAB39B, RAB11A, RAB11B, RAB14, RAB25, RAB2A, RAB2B, RAB30, RAB4A, RAB4B	RAB39B, member RAS oncogene family, RAB39B, member RAS oncogene family, RAB11A, member RAS oncogene family, RAB11B, member RAS oncogene family, RAB14, member RAS oncogene family, RAB25, member RAS oncogene family, RAB2A, member RAS oncogene family, RAB2B, member RAS oncogene family, RAB30, member RAS oncogene family, RAB4A, member RAS oncogene family, RAB4B, member RAS oncogene family	MENTAL RETARDATION, X-LINKED 72; MRX72, WAISMAN SYNDROME; WSMN	-----	-----
S000005270	YNL326C	LS	-	PFA3	Protein Fatty Acyltransferase	Palmitoyltransferase for Vac8p; required for vacuolar membrane fusion; contains an Asp-His-His-Cys-cysteine rich (DHHC-CRD) domain; autoacylates; required for vacuolar integrity under stress conditions	Verified	palmitoyltransferase PFA3	ZDHHC15, ZDHHC21, ZDHHC7	zinc finger, DHHC-type containing 15, zinc finger, DHHC-type containing 21, zinc finger, DHHC-type containing 7	MENTAL RETARDATION, X-LINKED 91; MRX91	YES	-----
S000003304	YGR072W	LR	-	UPF3	UP Frameshift	Component of the nonsense-mediated mRNA decay (NMD) pathway; along with Nam7p and Nmd2p; involved in decay of mRNA containing nonsense codons; involved in telomere maintenance	Verified	SUP112|SUA6	UPF3B, UPF3A	UPF3 regulator of nonsense transcripts homolog B (yeast), UPF3 regulator of nonsense transcripts homolog A (yeast)	MENTAL RETARDATION, X-LINKED, SYNDROMIC 14; MRXS14	-----	-----
S000003026	YGL058W	LS	-	RAD6	RADiation sensitive	Ubiquitin-conjugating enzyme (E2); involved in postreplication repair as a heterodimer with Rad18p, regulation of K63 polyubiquitination in response to oxidative stress, DSBR and checkpoint control as a heterodimer with Bre1p, ubiquitin-mediated N-end rule protein degradation as a heterodimer with Ubr1p, ERAD with Ubr1p in the absence of canonical ER membrane ligases, and Rpn4p turnover as part o…	Verified	E2 ubiquitin-conjugating protein RAD6|PSO8|UBC2	UBE2A, UBE2B	ubiquitin-conjugating enzyme E2A, ubiquitin-conjugating enzyme E2B	MENTAL RETARDATION, X-LINKED, SYNDROMIC, NASCIMENTO TYPE; MRXSN	-----	-----
S000002865	YDR457W	LS	-	TOM1	Temperature dependent Organization in Mitotic nucleus or Trigger Of Mitosis	E3 ubiquitin ligase of the hect-domain class; has a role in mRNA export from the nucleus and may regulate transcriptional coactivators; involved in degradation of excess histones; interacts with Dia2p and is required for Dia2p degradation; required to target Cdc6p for ubiquitin-mediated destruction during G1 phase	Verified	E3 ubiquitin-protein ligase TOM1	HUWE1, HACE1, UBR5	HECT, UBA and WWE domain containing 1, E3 ubiquitin protein ligase, HECT domain and ankyrin repeat containing E3 ubiquitin protein ligase 1, ubiquitin protein ligase E3 component n-recognin 5	MENTAL RETARDATION, X-LINKED, SYNDROMIC, TURNER TYPE; MRXST	YES	-----
S000005055	YNL111C	MR	-	CYB5	CYtochrome B	Cytochrome b5; involved in the sterol and lipid biosynthesis pathways; acts as an electron donor to support sterol C5-6 desaturation	Verified	----------	CYB5A, CYB5B	cytochrome b5 type A (microsomal), cytochrome b5 type B (outer mitochondrial membrane)	METHEMOGLOBINEMIA TYPE IV	YES	-----
S000003328	YGR096W	LR	-	TPC1	Thiamine Pyrophosphate Carrier	Mitochondrial membrane transporter; mediates uptake of the essential cofactor thiamine pyrophosphate (ThPP) into mitochondria; expression appears to be regulated by carbon source; member of the mitochondrial carrier family	Verified	thiamine transporter TPC1	SLC25A19, SLC25A19	solute carrier family 25 (mitochondrial thiamine pyrophosphate carrier), member 19, solute carrier family 25 (mitochondrial thiamine pyrophosphate carrier), member 19	MICROCEPHALY, AMISH TYPE; MCPHA, THIAMINE METABOLISM DYSFUNCTION SYNDROME 4 (BILATERAL STRIATAL DEGENERATION AND PROGRESSIVE POLYNEUROPATHY TYPE); THMD4	YES	-----
S000001050	YHR008C	HR	-	SOD2	SuperOxide Dismutase	Mitochondrial manganese superoxide dismutase; protects cells against oxygen toxicity and oxidative stress; human mitochondrial SOD2 can complement a yeast null mutant and human cytoplasmic SOD1 can also complement when targeted to the mitochondrial matrix	Verified	superoxide dismutase SOD2	SOD2	superoxide dismutase 2, mitochondrial	MICROVASCULAR COMPLICATIONS OF DIABETES, SUSCEPTIBILITY TO, 6; MVCD6	-----	-----
S000000289	YBR085W	LR	MR	AAC3	ADP/ATP Carrier	Mitochondrial inner membrane ADP/ATP translocator; exchanges cytosolic ADP for mitochondrially synthesized ATP; expressed under anaerobic conditions; similar to Aac1p; has roles in maintenance of viability and in respiration; AAC3 has a paralog, PET9, that arose from the whole genome duplication	Verified	ADP/ATP carrier protein AAC3|ANC3	SLC25A4, SLC25A4, SLC25A31, SLC25A5, SLC25A6	solute carrier family 25 (mitochondrial carrier; adenine nucleotide translocator), member 4, solute carrier family 25 (mitochondrial carrier; adenine nucleotide translocator), member 4, solute carrier family 25 (mitochondrial carrier; adenine nucleotide translocator), member 31, solute carrier family 25 (mitochondrial carrier; adenine nucleotide translocator), member 5, solute carrier family 25 (…	MITOCHONDRIAL DNA DEPLETION SYNDROME 12 (CARDIOMYOPATHIC TYPE); MTDPS12, PROGRESSIVE EXTERNAL OPHTHALMOPLEGIA WITH MITOCHONDRIAL DNA DELETIONS, AUTOSOMAL DOMINANT 2; PEOA2	-----	-----
S000003850	YJR090C	HS	MR	GRR1	Glucose Repression-Resistant	F-box protein component of an SCF ubiquitin-ligase complex; modular substrate specificity factor which associates with core SCF (Cdc53p, Skp1p and Hrt1p/Rbx1p) to form the SCF(Grr1) complex; SCF(Grr1) acts as a ubiquitin-protein ligase directing ubiquitination of substrates such as: Gic2p, Mks1p, Mth1p, Cln1p, Cln2p and Cln3p; involved in carbon catabolite repression, glucose-dependent divalent c…	Verified	SCF ubiquitin ligase complex subunit GRR1|SDC1|SSU2|COT2|CAT80	FBXL4, FBXL13, FBXL14, FBXL15, FBXL16, FBXL17, FBXL2, FBXL20, FBXL7	F-box and leucine-rich repeat protein 4, F-box and leucine-rich repeat protein 13, F-box and leucine-rich repeat protein 14, F-box and leucine-rich repeat protein 15, F-box and leucine-rich repeat protein 16, F-box and leucine-rich repeat protein 17, F-box and leucine-rich repeat protein 2, F-box and leucine-rich repeat protein 20, F-box and leucine-rich repeat protein 7	MITOCHONDRIAL DNA DEPLETION SYNDROME 13 (ENCEPHALOMYOPATHIC TYPE); MTDPS13	-----	-----
S000006271	YPR067W	LR	-	ISA2	Iron Sulfur Assembly	Protein required for maturation of mitochondrial [4Fe-4S] proteins; functions in a complex with Isa1p and possibly Iba57p; localizes to the mitochondrial intermembrane space, overexpression of ISA2 suppresses grx5 mutations	Verified	----------	ISCA2, ISCA1	iron-sulfur cluster assembly 2, iron-sulfur cluster assembly 1	MULTIPLE MITOCHONDRIAL DYSFUNCTIONS SYNDROME 4; MMDS4	-----	-----
S000005612	YOR086C	LR	-	TCB1	Three Calcium and lipid Binding domains (TriCalBins)	Lipid-binding ER protein involved in ER-plasma membrane tethering; one of 6 proteins (Ist2p, Scs2p, Scs22p, Tcb1p, Tcb2p, Tcb3p) that connect ER to plasma membrane and regulate PI4P levels by controlling access of Sac1p phosphatase to its substrate PI4P in PM; contains 3 calcium and lipid binding domains; non-tagged protein also localizes to mitochondria; C-termini of Tcb1p, Tcb2p and Tcb3p inter…	Verified	tricalbin	SYT2, SYT1, SYT11, SYT12, SYT13, SYT15, SYT3, SYT4, SYT5, SYT6, SYT7, SYT8, SYT9	synaptotagmin II, synaptotagmin I, synaptotagmin XI, synaptotagmin XII, synaptotagmin XIII, synaptotagmin XV, synaptotagmin III, synaptotagmin IV, synaptotagmin V, synaptotagmin VI, synaptotagmin VII, synaptotagmin VIII, synaptotagmin IX	MYASTHENIC SYNDROME, CONGENITAL, 7, PRESYNAPTIC; CMS7	YES	-----
S000003392	YGR160W	HS	HS	NSR1	NSR1	Dubious open reading frame; unlikely to encode a functional protein, based on available experimental and comparative sequence data	Dubious	----------	CASQ1, CASQ2	calsequestrin 1 (fast-twitch, skeletal muscle), calsequestrin 2 (cardiac muscle)	MYOPATHY, VACUOLAR, WITH CASQ1 AGGREGATES; VMCQA, VENTRICULAR TACHYCARDIA, CATECHOLAMINERGIC POLYMORPHIC, 2; CPVT2	-----	-----
S000003337	YGR105W	HS	-	VMA21	Vacuolar Membrane Atpase	Integral membrane protein required for V-ATPase function; not an actual component of the vacuolar H+-ATPase (V-ATPase) complex; diverged ortholog of human XMEA (X-linked Myopathy with Excessive Autophagy); functions in the assembly of the V-ATPase; localized to the yeast endoplasmic reticulum (ER)	Verified	----------	VMA21	VMA21 vacuolar H+-ATPase homolog (S. cerevisiae)	MYOPATHY, X-LINKED, WITH EXCESSIVE AUTOPHAGY; MEAX	-----	-----
S000000684	YCR088W	MR	-	ABP1	Actin Binding Protein	Actin-binding protein of the cortical actin cytoskeleton; important for activation of the Arp2/3 complex that plays a key role actin in cytoskeleton organization; inhibits barbed-end actin filament elongation; phosphorylation within its Proline-Rich Regio, mediated by Cdc28p and Pho85p, protects Abp1p from proteolysis mediated by its own PEST sequences; mammalian homolog of HIP-55 (hematopoietic …	Verified	----------	NEB, CTTN, DBN1, DBNL, HCLS1, NEBL	nebulin, cortactin, drebrin 1, drebrin-like, hematopoietic cell-specific Lyn substrate 1, nebulette	NEMALINE MYOPATHY 2; NEM2	YES	-----
S000004606	YMR004W	MS	-	MVP1	Multi-copy suppressor of vps1	Protein required for sorting proteins to the vacuole; Mvp1p and Vps1p act in concert to promote membrane traffic to the vacuole; participates in transcription initiation and/or early elongation of specific genes; interacts with "foot domain" of RNA polymerase II; deletion results in abnormal CTD-Ser5 phosphorylation of RNA polymerase II at specific promoter regions; protein abundance increases in…	Verified	----------	SNX10, SNX1, SNX11, SNX12, SNX2, SNX3, SNX5, SNX6, SNX7, SNX8, SNX9	sorting nexin 10, sorting nexin 1, sorting nexin 11, sorting nexin 12, sorting nexin 2, sorting nexin 3, sorting nexin 5, sorting nexin 6, sorting nexin 7, sorting nexin 8, sorting nexin 9	OSTEOPETROSIS, AUTOSOMAL RECESSIVE 8; OPTB8	-----	-----
S000005658	YOR132W	-	LR	VPS17	Vacuolar Protein Sorting	Subunit of the membrane-associated retromer complex; essential for endosome-to-Golgi retrograde protein transport; peripheral membrane protein that assembles onto the membrane with Vps5p to promote vesicle formation; required for recruiting the retromer complex to the endosome membranes	Verified	retromer subunit VPS17|VPT3|PEP21	SNX10, SNX1, SNX11, SNX12, SNX2, SNX3, SNX5, SNX6, SNX7, SNX9	sorting nexin 10, sorting nexin 1, sorting nexin 11, sorting nexin 12, sorting nexin 2, sorting nexin 3, sorting nexin 5, sorting nexin 6, sorting nexin 7, sorting nexin 9	OSTEOPETROSIS, AUTOSOMAL RECESSIVE 8; OPTB8	-----	-----
S000003690	YJL154C	LS	-	VPS35	Vacuolar Protein Sorting	Endosomal subunit of membrane-associated retromer complex; required for retrograde transport; receptor that recognizes retrieval signals on cargo proteins, forms subcomplex with Vps26p and Vps29p that selects cargo proteins for retrieval; interacts with Ypt7p; overexpression of wild-type human VPS35 or Parkinson's-associated vps35-D686N or vps35-P299S variants complements Ni2+ resistance and Cd2+…	Verified	retromer subunit VPS35|VPT7|GRD9	VPS35	VPS35 retromer complex component	PARKINSON DISEASE 17; PARK17	-----	-----
S000003394	YGR162W	MS	-	TIF4631	Translation Initiation Factor	Translation initiation factor eIF4G; subunit of the mRNA cap-binding protein complex (eIF4F) that also contains eIF4E (Cdc33p); interacts with Pab1p and with eIF4A (Tif1p); also has a role in biogenesis of the large ribosomal subunit; TIF4631 has a paralog, TIF4632, that arose from the whole genome duplication	Verified	translation initiation factor eIF4G|eiF4G1	EIF4G1, EIF4G2, EIF4G3, MIF4GD	eukaryotic translation initiation factor 4 gamma, 1, eukaryotic translation initiation factor 4 gamma, 2, eukaryotic translation initiation factor 4 gamma, 3, MIF4G domain containing	PARKINSON DISEASE 18, AUTOSOMAL DOMINANT, SUSCEPTIBILITY TO; PARK18	YES	-----
S000002728	YDR320C	MS	-	SWA2	Synthetic lethal With Arf1	Auxilin-like protein involved in vesicular transport; clathrin-binding protein required for uncoating of clathrin-coated vesicles	Verified	BUD24|AUX1	DNAJC6, GAK	DnaJ (Hsp40) homolog, subfamily C, member 6, cyclin G associated kinase	PARKINSON DISEASE 19, JUVENILE-ONSET; PARK19	-----	-----
S000003440	YGR208W	MS	HR	SER2	SERine requiring	Phosphoserine phosphatase of the phosphoglycerate pathway; involved in serine and glycine biosynthesis, expression is regulated by the available nitrogen source	Verified	phosphoserine phosphatase	PSPH	phosphoserine phosphatase	PHOSPHOSERINE PHOSPHATASE DEFICIENCY; PSPHD	-----	-----
S000003794	YJR033C	MS	-	RAV1	Regulator of (H+)-ATPase in Vacuolar membrane	Subunit of RAVE complex (Rav1p, Rav2p, Skp1p); the RAVE complex promotes assembly of the V-ATPase holoenzyme; required for transport between the early and late endosome/PVC and for localization of TGN membrane proteins; potential Cdc28p substrate	Verified	SOI3	DMXL2, DMXL1	Dmx-like 2, Dmx-like 1	POLYENDOCRINE-POLYNEUROPATHY SYNDROME; PEPNS	-----	-----
S000003566	YJL029C	-	LR	VPS53	Vacuolar Protein Sorting	Component of the GARP (Golgi-associated retrograde protein) complex; GARP is required for the recycling of proteins from endosomes to the late Golgi, and for mitosis after DNA damage induced checkpoint arrest; required for vacuolar protein sorting; members of the GARP complex are Vps51p-Vps52p-Vps53p-Vps54p; human ortholog is implicated in progressive cerebello-cerebral atrophy type 2 (PCCA2)	Verified	----------	VPS53	vacuolar protein sorting 53 homolog (S. cerevisiae)	PONTOCEREBELLAR HYPOPLASIA, TYPE 2E; PCH2E	-----	-----
S000006435	YKR035W-A	-	MR	DID2	Doa4-Independent Degradation	Class E protein of the vacuolar protein-sorting (Vps) pathway; binds Vps4p and directs it to dissociate ESCRT-III complexes; forms a functional and physical complex with Ist1p; human ortholog may be altered in breast tumors	Verified	VPL30|VPS46|CHM1|FTI1	CHMP1A, CHMP1B	charged multivesicular body protein 1A, charged multivesicular body protein 1B	PONTOCEREBELLAR HYPOPLASIA, TYPE 8; PCH8	-----	-----
S000005378	YOL018C	MS	MS	TLG2	T-snare affecting a Late Golgi compartment	Syntaxin-like t-SNARE; forms a complex with Tlg1p and Vti1p and mediates fusion of endosome-derived vesicles with the late Golgi; required along with VPS45 for an early step of the constitutive CVT pathway; interactions with Vps45 prevents Tlg2p degradation, and facilitates t-SNARE complex formation; homologous to mammalian SNARE protein syntaxin 16 (Sx16)	Verified	----------	STX16	syntaxin 16	PSEUDOHYPOPARATHYROIDISM, TYPE IB; PHP1B	-----	-----
S000006278	YPR074C	LR	-	TKL1	TransKetoLase	Transketolase; catalyzes conversion of xylulose-5-phosphate and ribose-5-phosphate to sedoheptulose-7-phosphate and glyceraldehyde-3-phosphate in the pentose phosphate pathway; needed for synthesis of aromatic amino acids; TKL1 has a paralog, TKL2, that arose from the whole genome duplication	Verified	transketolase TKL1	PDHB, TKT, TKTL1	pyruvate dehydrogenase (lipoamide) beta, transketolase, transketolase-like 1	PYRUVATE DEHYDROGENASE E1-BETA DEFICIENCY; PDHBD	-----	-----
S000000331	YBR127C	MS	-	VMA2	Vacuolar Membrane Atpase	Subunit B of V1 peripheral membrane domain of vacuolar H+-ATPase; electrogenic proton pump found throughout the endomembrane system; contains nucleotide binding sites; also detected in the cytoplasm; protein abundance increases in response to DNA replication stress; human homolog ATP6V1B1, implicated in autosomal-recessive distal renal tubular acidosis (RTA) with sensorineural deafness, complemen…	Verified	H(+)-transporting V1 sector ATPase subunit B|ATPSV|VAT2	ATP6V1B1, ATP6V1B2, ATP5B	ATPase, H+ transporting, lysosomal 56/58kDa, V1 subunit B1, ATPase, H+ transporting, lysosomal 56/58kDa, V1 subunit B2, ATP synthase, H+ transporting, mitochondrial F1 complex, beta polypeptide	RENAL TUBULAR ACIDOSIS, DISTAL, WITH PROGRESSIVE NERVE DEAFNESS, ZIMMERMANN-LABAND SYNDROME 2; ZLS2	-----	-----
S000004982	YNL037C	LR	-	IDH1	Isocitrate DeHydrogenase	Subunit of mitochondrial NAD(+)-dependent isocitrate dehydrogenase; complex catalyzes the oxidation of isocitrate to alpha-ketoglutarate in the TCA cycle	Verified	isocitrate dehydrogenase (NAD(+)) IDH1	IDH3B, IDH3G	isocitrate dehydrogenase 3 (NAD+) beta, isocitrate dehydrogenase 3 (NAD+) gamma	RETINITIS PIGMENTOSA 46; RP46	YES	-----
S000000071	YAR018C	-	MR	KIN3	protein KINase	Nonessential serine/threonine protein kinase; possible role in DNA damage response; influences tolerance to high levels of ethanol	Verified	serine/threonine protein kinase KIN3|NPK1|FUN52	NEK2, NEK1, NEK11, NEK3, NEK4, NEK6, NEK7, NEK9	NIMA-related kinase 2, NIMA-related kinase 1, NIMA-related kinase 11, NIMA-related kinase 3, NIMA-related kinase 4, NIMA-related kinase 6, NIMA-related kinase 7, NIMA-related kinase 9	RETINITIS PIGMENTOSA 67; RP67, SHORT-RIB THORACIC DYSPLASIA 6 WITH OR WITHOUT POLYDACTYLY; SRTD6	-----	-----
S000001930	YFR034C	MS	MS	PHO4	PHOsphate metabolism	Basic helix-loop-helix (bHLH) transcription factor of the myc-family; activates transcription cooperatively with Pho2p in response to phosphate limitation; binding to 'CACGTG' motif is regulated by chromatin restriction, competitive binding of Cbf1p to the same DNA binding motif and cooperation with Pho2p; function is regulated by phosphorylation at multiple sites and by phosphate availability	Verified	phosphate-sensing transcription factor PHO4|phoD	BHLHE41, HES7, BHLHE40, HES1, HES2, HES3, HES4, HES5, HES6, HEY1, HEY2, HEYL	basic helix-loop-helix family, member e41, hes family bHLH transcription factor 7, basic helix-loop-helix family, member e40, hes family bHLH transcription factor 1, hes family bHLH transcription factor 2, hes family bHLH transcription factor 3, hes family bHLH transcription factor 4, hes family bHLH transcription factor 5, hes family bHLH transcription factor 6, hes-related family bHLH transcrip…	SHORT SLEEPER, SPONDYLOCOSTAL DYSOSTOSIS 4, AUTOSOMAL RECESSIVE; SCDO4	-----	-----
S000004716	YMR110C	-	LR	HFD1	Homolog of Fatty aldehyde Dehydrogenase	Dehydrogenase involved in ubiquinone and sphingolipid metabolism; oxidizes 4-hydroxybenzaldehyde into 4-hydroxybenzoic acid in ubiquinone biosynthesis; converts hexadecenal to hexadecenoic acid in sphingosine 1-phosphate breakdown pathway; located in the mitochondrial outer membrane and also in lipid particles; human homolog ALDH3A2, a fatty aldehyde dehydrogenase (FALDH) mutated in neurocutaneou…	Verified	hexadecenal dehydrogenase	ALDH3A2, ALDH3A1, ALDH3B1, ALDH3B2	aldehyde dehydrogenase 3 family, member A2, aldehyde dehydrogenase 3 family, member A1, aldehyde dehydrogenase 3 family, member B1, aldehyde dehydrogenase 3 family, member B2	SJOGREN-LARSSON SYNDROME; SLS	-----	YES
S000002980	YGL012W	MS	-	ERG4	ERGosterol biosynthesis	C-24(28) sterol reductase; catalyzes the final step in ergosterol biosynthesis; mutants are viable, but lack ergosterol	Verified	delta(24(24(1)))-sterol reductase	DHCR7	7-dehydrocholesterol reductase	SMITH-LEMLI-OPITZ SYNDROME; SLOS	-----	-----
S000004885	YMR272C	LS	MR	SCS7	Suppressor of Ca2+ Sensitivity	Sphingolipid alpha-hydroxylase; functions in the alpha-hydroxylation of sphingolipid-associated very long chain fatty acids, has both cytochrome b5-like and hydroxylase/desaturase domains, not essential for growth	Verified	fatty acid alpha-hydroxylase|FAH1	FA2H	fatty acid 2-hydroxylase	SPASTIC PARAPLEGIA 35, AUTOSOMAL RECESSIVE; SPG35	YES	YES
S000001618	YKL135C	MS	MS	APL2	clathrin Adaptor Protein complex Large chain	Beta-adaptin subunit of the clathrin-associated protein (AP-1) complex; binds clathrin; involved in clathrin-dependent Golgi protein sorting; protein abundance increases in response to DNA replication stress	Verified	----------	AP4B1, AP1B1, AP2B1	adaptor-related protein complex 4, beta 1 subunit, adaptor-related protein complex 1, beta 1 subunit, adaptor-related protein complex 2, beta 1 subunit	SPASTIC PARAPLEGIA 47, AUTOSOMAL RECESSIVE; SPG47	-----	-----
S000006180	YPL259C	LS	-	APM1	clathrin Adaptor Protein complex Medium chain	Mu1-like medium subunit of the AP-1 complex; binds clathrin; involved in clathrin-dependent Golgi protein sorting; the AP-1 complex is the clathrin-associated protein complex	Verified	YAP54	AP4M1, AP1M1, AP1M2, AP2M1, AP3M1, AP3M2	adaptor-related protein complex 4, mu 1 subunit, adaptor-related protein complex 1, mu 1 subunit, adaptor-related protein complex 1, mu 2 subunit, adaptor-related protein complex 2, mu 1 subunit, adaptor-related protein complex 3, mu 1 subunit, adaptor-related protein complex 3, mu 2 subunit	SPASTIC PARAPLEGIA 50, AUTOSOMAL RECESSIVE; SPG50	-----	-----
S000003561	YJL024C	-	LR	APS3	clathrin Associated Protein complex Small subunit	Small subunit of the clathrin-associated adaptor complex AP-3; involved in vacuolar protein sorting; related to the sigma subunit of the mammalian clathrin AP-3 complex; suppressor of loss of casein kinase 1 function; protein abundance increases in response to DNA replication stress	Verified	YKS7	AP4S1, AP3S1, AP3S2	adaptor-related protein complex 4, sigma 1 subunit, adaptor-related protein complex 3, sigma 1 subunit, adaptor-related protein complex 3, sigma 2 subunit	SPASTIC PARAPLEGIA 52, AUTOSOMAL RECESSIVE; SPG52	-----	-----
S000004109	YLR119W	MR	MR	SRN2	Suppressor of Rna mutations, Number 2	Component of the ESCRT-I complex; ESCRT-I is involved in ubiquitin-dependent sorting of proteins into the endosome; suppressor of rna1-1 mutation; may be involved in RNA export from nucleus	Verified	ESCRT-I subunit protein SRN2|VPL16|VPS37|SRN10	VPS37A, VPS37B, VPS37C, VPS37D	vacuolar protein sorting 37 homolog A (S. cerevisiae), vacuolar protein sorting 37 homolog B (S. cerevisiae), vacuolar protein sorting 37 homolog C (S. cerevisiae), vacuolar protein sorting 37 homolog D (S. cerevisiae)	SPASTIC PARAPLEGIA 53, AUTOSOMAL RECESSIVE; SPG53	-----	-----
S000005041	YNL097C	LR	MR	PHO23	PHOsphate metabolism	Component of the Rpd3L histone deacetylase complex; involved in transcriptional regulation of PHO5; affects termination of snoRNAs and cryptic unstable transcripts (CUTs); C-terminus shares significant sequence identity with the human candidate tumor suppressor p33-ING1 and its isoform ING3	Verified	----------	ING1, ING2, ING4, ING5	inhibitor of growth family, member 1, inhibitor of growth family, member 2, inhibitor of growth family, member 4, inhibitor of growth family, member 5	SQUAMOUS CELL CARCINOMA, HEAD AND NECK; HNSCC	-----	-----
S000005330	YNR047W	MS	-	FPK1	FliPase Kinase 1	Ser/Thr protein kinase; phosphorylates several aminophospholipid translocase family members, regulating phospholipid translocation and membrane asymmetry; phosphorylates and inhibits upstream inhibitory kinase, Ypk1p; localizes to the cytoplasm, early endosome/TGN compartments and thplasma membrane; localizes to the shmoo tip where it has a redundant role in the cellular response to mating pherom…	Verified	serine/threonine protein kinase FPK1	MASTL, MAST1, MAST2, MAST3, SGK1, SGK2, SGK3	microtubule associated serine/threonine kinase-like, microtubule associated serine/threonine kinase 1, microtubule associated serine/threonine kinase 2, microtubule associated serine/threonine kinase 3, serum/glucocorticoid regulated kinase 1, serum/glucocorticoid regulated kinase 2, serum/glucocorticoid regulated kinase family, member 3	THROMBOCYTOPENIA 2; THC2	YES	-----
S000004037	YLR047C	MR	-	FRE8	----------	Protein with sequence similarity to iron/copper reductases; involved in iron homeostasis; deletion mutant has iron deficiency/accumulation growth defects; expression increased in the absence of copper-responsive transcription factor Mac1p	Verified	putative ferric-chelate reductase	DUOX2, DUOX1	dual oxidase 2, dual oxidase 1	THYROID DYSHORMONOGENESIS 6; TDH6	-----	-----
S000002672	YDR264C	-	MR	AKR1	AnKyrin Repeat containing	Palmitoyl transferase involved in protein palmitoylation; acts as a negative regulator of pheromone response pathway; required for endocytosis of pheromone receptors; involved in cell shape control; contains ankyrin repeats; AKR1 has a paralog, AKR2, that arose from the whole genome duplication; any of several human homologs encoding DHHC-type zinc fingers (ZDHHC) can complement temperature sensi…	Verified	palmitoyltransferase AKR1	USH1G, ANKS4B, ZDHHC13, ZDHHC17	Usher syndrome 1G (autosomal recessive), ankyrin repeat and sterile alpha motif domain containing 4B, zinc finger, DHHC-type containing 13, zinc finger, DHHC-type containing 17	USHER SYNDROME, TYPE IG; USH1G	-----	-----
S000004329	YLR337C	HR	-	VRP1	VeRProlin	Verprolin, proline-rich actin-associated protein; involved in cytoskeletal organization and cytokinesis; promotes actin nucleation and endocytosis; related to mammalian Wiskott-Aldrich syndrome protein (WASP)-interacting protein (WIP)	Verified	YLR337W|MDP2|END5	WIPF1, WIPF2, WIPF3	WAS/WASL interacting protein family, member 1, WAS/WASL interacting protein family, member 2, WAS/WASL interacting protein family, member 3	WISKOTT-ALDRICH SYNDROME 2; WAS2	-----	-----

## Sheet: Table S2
Table S2. Validation screen of randomly picked mutants under the opposite mating type BY4742 for their phenotype under La and Yb exposure.
ORF	ORF name	ORF name description	BY4741 La	BY4742 La		BY4741 Yb	BY4742 Yb
YHR050W	SMF2	Suppressor of Mitochondria import Function	-	-		LS	LS
YIL134W	FLX1	FLavin eXchange	-	-		MR	MR
YGR036C	CAX4	CAlmodulin-dependent in cmd one two twenty-siX	MS	MS		LR	LR
YKR020W	VPS51	Vacuolar Protein Sorting	HS	HS		MS	MS
YBR036C	CSG2	Calcium Sensitive Growth	HS	HS		HS	MS
YGR208W	SER2	SERine requiring	MS	MS		HR	HR
YGR020C	VMA7	Vacuolar Membrane Atpase	HS	HS		-	-
YDR162C	NBP2	Nap1 Binding Protein	LS	LS		MR	HR
YJL134W	LCB3	Long-Chain Base	-	-		MR	HR
YNL291C	MID1	Mating pheromone-Induced Death	MR	MR		-	-
YLR262C	YPT6	Yeast Protein Two	HS	HS		-	-
YBR041W	FAT1	FATty acid transporter	MR	HR		-	-
YCR034W	ELO2	fatty acid ELOngation	HR	HR		HR	HR
YOR109W	INP53	INositol polyphosphate 5-Phosphatase	-	LS		MR	LR
YKL212W	SAC1	Suppressor of ACtin	HS	HS		MS	MS
YJR090C	GRR1	Glucose Repression-Resistant	HS	MS		MR	LR
YCR063W	BUD31	BUD site selection	LS	LS		LS	MS
YER169W	RPH1	Regulator of PHR1	-	-		-	-
YGL070C	RPB9	RNA Polymerase B	MR	LR		HS	MS
YLR039C	RIC1	RIbosome Control	HS	HS		-	-
YPL138C	SPP1	Set1c, Phd finger Protein	HR	MR		HR	MR
YLR417W	VPS36	Vacuolar Protein Sorting	-	-		HR	HR
YDR027C	VPS54	Vacuolar Protein Sorting	HS	HS		HS	MS
YDR414C	ERD1	Endoplasmic reticulum Retention Defective	MS	MS		-	LS
YNL236W	SIN4	Switch INdependent	-	-		HS	MS

## Sheet: Table S3
Table S3. Detailed phenotypes and related information on the genes whose disruption caused an extreme sensitivity or resistance to either La or Yb.
SGD ID	ORF	La	Yb	ORF name	ORF name description	Description	ORF type
S000003816	YJR055W	HS	LR	HIT1	HIgh Temperature growth	Protein involved in C/D snoRNP assembly; regulates abundance of Rsa1p; required for growth at high temperature; similar to human ZNHIT3	Verified
S000003850	YJR090C	HS	MR	GRR1	Glucose Repression-Resistant	F-box protein component of an SCF ubiquitin-ligase complex; modular substrate specificity factor which associates with core SCF (Cdc53p, Skp1p and Hrt1p/Rbx1p) to form the SCF(Grr1) complex; SCF(Grr1) acts as a ubiquitin-protein ligase directing ubiquitination of substrates such as: Gic2p, Mks1p, Mth1p, Cln1p, Cln2p and Cln3p; involved in carbon catabolite repression, glucose-dependent divalent c…	Verified
S000003141	YGL173C	HS	LR	XRN1	eXoRiboNuclease	Evolutionarily-conserved 5'-3' exonuclease; component of cytoplasmic processing (P) bodies involved in mRNA decay; also enters the nucleus and positively regulates transcription initiation and elongation; plays a role in microtubule-mediated processes, filamentous growth, ribosomal RNA maturation, and telomere maintenance; activated by the scavenger decapping enzyme Dcs1p	Verified
S000005182	YNL238W	HS	HR	KEX2	Killer EXpression defective	Kexin, a subtilisin-like protease (proprotein convertase); a calcium-dependent serine protease involved in the activation of proproteins of the secretory pathway	Verified
S000002350	YDL191W	HR	-	RPL35A	Ribosomal Protein of the Large subunit	Ribosomal 60S subunit protein L35A; homologous to mammalian ribosomal protein L35 and bacterial L29; RPL35A has a paralog, RPL35B, that arose from the whole genome duplication	Verified
S000003446	YGR214W	HS	-	RPS0A	Ribosomal Protein of the Small subunit	Ribosomal 40S subunit protein S0A; required for maturation of 18S rRNA along with Rps0Bp; deletion of either RPS0 gene reduces growth rate, deletion of both genes is lethal; homologous to human ribosomal protein SA and bacterial S2; RPS0A has a paralog, RPS0B, that arose from the whole genome duplication;	Verified
S000003740	YJL204C	HS	HS	RCY1	ReCYcling	F-box protein involved in recycling endocytosed proteins; involved in recycling plasma membrane proteins internalized by endocytosis; localized to sites of polarized growth; direct interaction with C-terminal cytoplasmic region of Drs2p plays an important role for Drs2p function in endocytic recycling pathway	Verified
S000003724	YJL188C	HS	HS	BUD19	BUD site selection	Dubious open reading frame; unlikely to encode a functional protein, based on available experimental and comparative sequence data; not conserved in closely related Saccharomyces species; 88% of ORF overlaps the verified gene RPL39; diploid mutant displays a weak budding pattern phenotype in a systematic assay	Dubious
S000003866	YJR105W	HS	HS	ADO1	ADenOsine kinase	Adenosine kinase; required for the utilization of S-adenosylmethionine (AdoMet); may be involved in recycling adenosine produced through the methyl cycle	Verified
S000001695	YKL212W	HS	MS	SAC1	Suppressor of ACtin	Phosphatidylinositol phosphate (PtdInsP) phosphatase; involved in hydrolysis of PtdIns[4]P in the early and medial Golgi; regulated by interaction with Vps74p; ER localized transmembrane protein which cycles through the Golgi; involved in protein trafficking and processing, secretion, and cell wall maintenance; regulates sphingolipid biosynthesis through the modulation of PtdIns(4)P metabolism	Verified
S000001626	YKL143W	HS	MS	LTV1	Low Temperature Viability	Component of the GSE complex; GSE is required for proper sorting of amino acid permease Gap1p; required for ribosomal small subunit export from nucleus; required for growth at low temperature	Verified
S000001728	YKR020W	HS	MS	VPS51	Vacuolar Protein Sorting	Component of the GARP (Golgi-associated retrograde protein) complex; GARP is required for the recycling of proteins from endosomes to the late Golgi, and for mitosis after DNA damage induced checkpoint arrest; links the (VFT/GARP) complex to the SNARE Tlg1p; members of the GARP complex are Vps51p-Vps52p-Vps53p-Vps54p	Verified
S000001732	YKR024C	HS	LS	DBP7	Dead Box Protein	Putative ATP-dependent RNA helicase of the DEAD-box family; involved in ribosomal biogenesis; required at post-transcriptional step for efficient retrotransposition; essential for growth under anaerobic conditions	Verified
S000003961	YLL038C	HR	MR	ENT4	Epsin N-Terminal homology	Protein of unknown function; contains an N-terminal epsin-like domain; proposed to be involved in the trafficking of Arn1p in the absence of ferrichrome	Verified
S000004342	YLR350W	HR	HR	ORM2	ORosoMucoid	Protein that mediates sphingolipid homeostasis; evolutionarily conserved, required for resistance to agents that induce unfolded protein response; Orm1p and Orm2p together control membrane biogenesis by coordinating lipid homeostasis with protein quality control; protein abundance increases in response to DNA replication stress; ORM2 has a paralog, ORM1, that arose from the whole genome duplicati…	Verified
S000004528	YML063W	HS	MS	RPS1B	Ribosomal Protein of the Small subunit	Ribosomal protein 10 (rp10) of the small (40S) subunit; homologous to mammalian ribosomal protein S3A, no bacterial homolog; RPS1B has a paralog, RPS1A, that arose from the whole genome duplication	Verified
S000005289	YNR006W	HR	MR	VPS27	Vacuolar Protein Sorting	Endosomal protein that forms a complex with Hse1p; required for recycling Golgi proteins, forming lumenal membranes and sorting ubiquitinated proteins destined for degradation; has Ubiquitin Interaction Motifs which bind ubiquitin (Ubi4p)	Verified
S000005534	YOR008C	HR	MR	SLG1	Synthetic Lethal with Gap	Sensor-transducer of the stress-activated PKC1-MPK1 kinase pathway; involved in maintenance of cell wall integrity; required for mitophagy; involved in organization of the actin cytoskeleton; secretory pathway Wsc1p is required for the arrest of secretion response	Verified
S000005587	YOR061W	HR	LR	CKA2	Casein Kinase Alpha' subunit	Alpha' catalytic subunit of casein kinase 2 (CK2); CK2 is a Ser/Thr protein kinase with roles in cell growth and proliferation; CK2, comprised of CKA1, CKA2, CKB1 and CKB2, has many substrates including transcription factors and all RNA polymerases; protein abundance increases in response to DNA replication stress; regulates Fkh1p-mediated donor preference during mating-type switching	Verified
S000006059	YPL138C	HR	HR	SPP1	Set1c, Phd finger Protein	Subunit of COMPASS (Set1C); a complex which methylates histone H3 on lysine 4 and is required in telomeric transcriptional silencing; promotes meiotic DSB formation by interacting with H3K4me3 and Rec107p, a protein required for Spo11p-catalyzed DSB formation located on chromosome axes; interacts with Orc2p; PHD finger domain protein similar to human CGBP, an unmethylated CpG binding protein; rel…	Verified
S000006057	YPL136W	HR	HR	GIP3	overlaps the verified gene GIP3/YPL137C	Dubious open reading frame; unlikely to encode a functional protein, based on available experimental and comparative sequence data; completely overlaps the verified gene GIP3/YPL137C	Dubious
S000005978	YPL057C	HS	HS	SUR1	SUppressor of Rvs161 and rvs167 mutations	Mannosylinositol phosphorylceramide (MIPC) synthase catalytic subunit; forms a complex with regulatory subunit Csg2p; function in sphingolipid biosynthesis is overlapping with that of Csh1p; SUR1 has a paralog, CSH1, that arose from the whole genome duplication	Verified
S000006367	YPR163C	HS	HS	TIF3	Translation Initiation Factor	Translation initiation factor eIF-4B; contains an RNA recognition motif and binds to single-stranded RNA; has RNA annealing activity; interacts with Rps20p at the head of the 40S ribosomal subunit and alters the structure of the mRNA entry channel	Verified
S000006377	YPR173C	HR	HR	VPS4	Vacuolar Protein Sorting	AAA-ATPase involved in multivesicular body (MVB) protein sorting; ATP-bound Vps4p localizes to endosomes and catalyzes ESCRT-III disassembly and membrane release; ATPase activity is activated by Vta1p; regulates cellular sterol metabolism	Verified
S000000240	YBR036C	HS	HS	CSG2	Calcium Sensitive Growth	Endoplasmic reticulum membrane protein; required for mannosylation of inositolphosphorylceramide and for growth at high calcium concentrations; protein abundance increases in response to DNA replication stress	Verified
S000000630	YCR034W	HR	HR	ELO2	fatty acid ELOngation	Fatty acid elongase, involved in sphingolipid biosynthesis; acts on fatty acids of up to 24 carbons in length; mutations have regulatory effects on 1,3-beta-glucan synthase, vacuolar ATPase, and the secretory pathway; ELO2 has a paralog, ELO1, that arose from the whole genome duplication; lethality of the elo2 elo3 double null mutation is functionally complemented by human ELOVL1 and weakly compl…	Verified
S000002434	YDR027C	HS	HS	VPS54	Vacuolar Protein Sorting	Component of the GARP (Golgi-associated retrograde protein) complex; GARP is required for the recycling of proteins from endosomes to the late Golgi, and for mitosis after DNA damage induced checkpoint arrest; potentially phosphorylated by Cdc28p; members of the GARP complex are Vps51p-Vps52p-Vps53p-Vps54p	Verified
S000001906	YFR010W	HR	MR	UBP6	UBiquitin-specific Protease	Ubiquitin-specific protease; situated in the base subcomplex of the 26S proteasome, releases free ubiquitin from branched polyubiquitin chains en bloc, rather than from the distal tip of the chain; negatively regulates degradation of ubiquitinated proteins by the proteasome; works in opposition to Hul5p polyubiquitin elongation activity; mutant has aneuploidy tolerance; human homolog UBP14 comple…	Verified
S000003392	YGR160W	HS	HS	YGR160W	NSR1	Dubious open reading frame; unlikely to encode a functional protein, based on available experimental and comparative sequence data	Dubious
S000003504	YGR272C	HS	HS	EFG1	exon of an adjacent ORF, YGR271C-A/EFG1	Merged open reading frame; does not encode a discrete protein;YGR272C was originally annotated as an independent ORF, but as a result of a sequence change, it was merged with an adjacent ORF into a single reading frame, designated YGR271C-A	Merged
S000003660	YJL124C	HR	-	LSM1	Like SM	Lsm (Like Sm) protein; forms heteroheptameric complex (with Lsm2p, Lsm3p, Lsm4p, Lsm5p, Lsm6p, and Lsm7p) involved in degradation of cytoplasmic mRNAs; also enters the nucleus and positively regulates transcription initiation; unlike most Sm-like proteins, Lsm1p requires both its SM-domain and C-terminal domain for RNA-binding; binds to mRNAs under glucose starvation, most often in the 3' UTR; fo…	Verified
S000003657	YJL121C	HS	-	RPE1	Ribulose 5-Phosphate Epimerase	D-ribulose-5-phosphate 3-epimerase; catalyzes a reaction in the non-oxidative part of the pentose-phosphate pathway; mutants are sensitive to oxidative stress	Verified
S000001602	YKL119C	HS	-	VPH2	Vacuolar pH	Integral membrane protein required for V-ATPase function; not an actual component of the vacuolar H+-ATPase (V-ATPase) complex; functions in the assembly of the V-ATPase; localized to the endoplasmic reticulum (ER); involved in methionine restriction extension of chronological lifespan in an autophagy-dependent manner	Verified
S000001563	YKL080W	HS	-	VMA5	Vacuolar Membrane Atpase	Subunit C of the V1 peripheral membrane domain of V-ATPase; part of the electrogenic proton pump found throughout the endomembrane system; required for the V1 domain to assemble onto the vacuolar membrane; the V1 peripheral membrane domain of vacuolar H+-ATPase (V-ATPase) has eight subunits	Verified
S000001709	YKR001C	HS	-	VPS1	Vacuolar Protein Sorting	Dynamin-like GTPase required for vacuolar sorting; also involved in actin cytoskeleton organization, endocytosis, late Golgi-retention of some proteins, regulation of peroxisome biogenesis	Verified
S000001727	YKR019C	HS	-	IRS4	Increased rDNA Silencing	EH domain-containing protein; involved in regulating phosphatidylinositol 4,5-bisphosphate levels and autophagy; Irs4p and Tax4p bind and activate the PtdIns phosphatase Inp51p; Irs4p and Tax4p are involved in localizing Atg17p to the PAS; IRS4 has a paralog, TAX4, that arose from the whole genome duplication	Verified
S000004029	YLR039C	HS	-	RIC1	RIbosome Control	Protein involved in retrograde transport to the cis-Golgi network; forms heterodimer with Rgp1p that acts as a GTP exchange factor for Ypt6p; involved in transcription of rRNA and ribosomal protein genes	Verified
S000004196	YLR206W	HR	-	ENT2	Epsin N-Terminal homology	Epsin-like protein required for endocytosis and actin patch assembly; functionally redundant with Ent1p; contains clathrin-binding motif at C-terminus; ENT2 has a paralog, ENT1, that arose from the whole genome duplication	Verified
S000004230	YLR240W	HS	-	VPS34	Vacuolar Protein Sorting	Phosphatidylinositol (PI) 3-kinase that synthesizes PI-3-phosphate; forms membrane-associated signal transduction complex with Vps15p to regulate protein sorting; activated by the GTP-bound form of Gpa1p; a fraction is localized, with Vps15p, to nuclear pores at nucleus-vacuole junctions and may facilitate transcription elongation for genes positioned at the nuclear periphery	Verified
S000004251	YLR261C	HS	-	VPS63	Vacuolar Protein Sorting	Putative protein of unknown function; not conserved in closely related Saccharomyces species; 98% of ORF overlaps the verified gene YPT6; deletion causes a vacuolar protein sorting defect; decreased levels of protein in enolase deficient mutant	Uncharacterized
S000004252	YLR262C	HS	-	YPT6	Yeast Protein Two	Rab family GTPase; required for endosome-to-Golgii, intra-Golgi retrograde, and retrograde Golgi-to-ER transport; temporarily at the Golgi, dissociating into the cytosol on arrival of the late Golgi GTPase Ypt32p; Golgi-localized form is GTP bound, while cytosolic form is GDP-bound; required for delivery of Atg9p to the phagophore assembly site during autophagy under heat stress, with Ypt6p for s…	Verified
S000004329	YLR337C	HR	-	VRP1	VeRProlin	Verprolin, proline-rich actin-associated protein; involved in cytoskeletal organization and cytokinesis; promotes actin nucleation and endocytosis; related to mammalian Wiskott-Aldrich syndrome protein (WASP)-interacting protein (WIP)	Verified
S000004730	YMR123W	HS	-	PKR1	Pichia farinosa Killer toxin Resistance	V-ATPase assembly factor; functions with other V-ATPase assembly factors in the ER to efficiently assemble the V-ATPase membrane sector (V0); protein abundance increases in response to DNA replication stress	Verified
S000004888	YMR275C	HR	-	BUL1	Binds Ubiquitin Ligase	Ubiquitin-binding component of the Rsp5p E3-ubiquitin ligase complex; disruption causes temperature-sensitive growth, overexpression causes missorting of amino acid permeases; BUL1 has a paralog, BUL2, that arose from the whole genome duplication	Verified
S000004996	YNL051W	HS	-	COG5	Conserved Oligomeric Golgi complex	Component of the conserved oligomeric Golgi complex; a cytosolic tethering complex (Cog1p through Cog8p) that functions in protein trafficking to mediate fusion of transport vesicles to Golgi compartments	Verified
S000005332	YNR049C	HS	-	MSO1	Multicopy suppressor of Sec One	Lipid-interacting protein in SNARE complex assembly machinery; acts at late step in secretion; interacts with membranes through two distinct binding sites; shows genetic and physical interactions with Sec1p; required for prospore membrane formation during sporulation; N-terminus closely associates with plasma membrane, C-terminus colocalizes with Sec4p on intracellular membranes; relocalizes from…	Verified
S000005622	YOR096W	HS	-	RPS7A	Ribosomal Protein of the Small subunit	Protein component of the small (40S) ribosomal subunit; interacts with Kti11p; deletion causes hypersensitivity to zymocin; homologous to mammalian ribosomal protein S7, no bacterial homolog; RPS7A has a paralog, RPS7B, that arose from the whole genome duplication	Verified
S000006240	YPR036W	HS	-	VMA13	Vacuolar Membrane Atpase	Subunit H of the V1 peripheral membrane domain of V-ATPase; part of the electrogenic proton pump found throughout the endomembrane system; serves as an activator or a structural stabilizer of the V-ATPase; the V1 peripheral membrane domain of the vacuolar H+-ATPase (V-ATPase) has eight subunits	Verified
S000007587	YBL071W-A	HS	-	KTI11	Kluveromyces lactis Toxin Insensitive	Zn-ribbon protein that co-purifies with Dph1 and Dph2; in a complex required for synthesis of diphthamide on translation factor eEF2 and with Elongator subunits Iki3p, Elp2p, and Elp3p; involved in modification of wobble nucleosides in tRNAs; forms a stable heterodimer with Ats1p	Verified
S000028508	YCL005W-A	HS	-	VMA9	Vacuolar Membrane Atpase	Vacuolar H+ ATPase subunit e of the V-ATPase V0 subcomplex; essential for vacuolar acidification; interacts with the V-ATPase assembly factor Vma21p in the ER; involved in V0 biogenesis	Verified
S000000643	YCR047C	HS	-	BUD23	BUD site selection	Methyltransferase that methylates residue G1575 of 18S rRNA; required for rRNA processing and nuclear export of 40S ribosomal subunits independently of methylation activity; diploid mutant displays random budding pattern; functional homolog of human WBSCR22	Verified
S000002344	YDL185W	HS	-	VMA1	Vacuolar Membrane Atpase	Subunit A of the V1 peripheral membrane domain of V-ATPase; protein precursor undergoes self-catalyzed splicing to yield the extein Tfp1p and the intein Vde (PI-SceI), which is a site-specific endonuclease; the V1 peripheral membrane domain of the vacuolar H+-ATPase (V-ATPase) has eight subunits; involved in methionine restriction extension of chronological lifespan in an autophagy-dependent mann…	Verified
S000002335	YDL176W	HR	-	YDL176W	fructose-1,6-bisphosphatase (Fbp1p) degradation	Protein of unknown function; predicted by computational methods to be involved in fructose-1,6-bisphosphatase (Fbp1p) degradation; interacts with components of the GID complex; YDL176W is not an essential gene	Verified
S000002319	YDL160C	HS	-	DHH1	DEAD box Helicase Homolog	Cytoplasmic DEAD-box helicase, stimulates mRNA decapping; coordinates distinct steps in mRNA function and decay, interacting with both decapping and deadenylase complexes; role in translational repression, mRNA decay, and possibly mRNA export; interacts and cooperates with Ngr1p to promote specific mRNA decay; ATP- and RNA-bound form promotes processing body (PB) assembly, while ATPase stimulatio…	Verified
S000002501	YDR094W	HR	-	DNF2	DNF2	Dubious open reading frame; unlikely to encode a functional protein, based on available experimental and comparative sequence data; partially overlaps verified ORF DNF2/YDR093W	Dubious
S000002510	YDR103W	HR	-	STE5	STErile	Pheromone-responsive MAPK scaffold protein; couples activation of the G-protein-coupled pheromone receptor to MAPK activation; intramolecular interaction of PH and VWA domains blocks activation of assembled signaling cascade components (Ste11p, Ste7p and Fus3p) under basal conditions; Gbeta-gamma (Ste4p-Ste18p)-dependent docking at the plasma membrane and binding of PI(4,5)P2 by the PH domain rel…	Verified
S000002512	YDR105C	HR	-	TMS1	TMS1	Vacuolar membrane protein of unknown function; is conserved in mammals; predicted to contain eleven transmembrane helices; interacts with Pdr5p, a protein involved in multidrug resistance	Verified
S000002852	YDR444W	HS	-	YDR444W	Putative hydrolase acting on ester bonds	Putative hydrolase acting on ester bonds	Uncharacterized
S000002853	YDR445C	HS	-	YDR445C	YDR444W	Dubious open reading frame; unlikely to encode a functional protein, based on available experimental and comparative sequence data	Dubious
S000003073	YGL105W	HS	-	ARC1	Aminoacyl-tRNA synthetase Cofactor	Protein that binds tRNA and methionyl- and glutamyl-tRNA synthetases; involved in tRNA delivery, stimulating catalysis, and ensuring localization; also binds quadruplex nucleic acids; protein abundance increases in response to DNA replication stress; methionyl-tRNA synthetase is Mes1p; glutamyl-tRNA synthetase is Gus1p	Verified
S000003252	YGR020C	HS	-	VMA7	Vacuolar Membrane Atpase	Subunit F of the V1 peripheral membrane domain of V-ATPase; part of the electrogenic proton pump found throughout the endomembrane system; required for the V1 domain to assemble onto the vacuolar membrane; the V1 peripheral membrane domain of vacuolar H+-ATPase (V-ATPase) has eight subunits	Verified
S000003258	YGR026W	HR	-	YGR026W	Putative protein of unknown function; green fluorescent protein (GFP)-fusion protein localizes to the cell periphery	Putative protein of unknown function; green fluorescent protein (GFP)-fusion protein localizes to the cell periphery	Uncharacterized
S000003288	YGR056W	HS	-	RSC1	Remodel the Structure of Chromatin	Component of the RSC chromatin remodeling complex; required for expression of mid-late sporulation-specific genes; contains two essential bromodomains, a bromo-adjacent homology (BAH) domain, and an AT hook; RSC1 has a paralog, RSC2, that arose from the whole genome duplication	Verified
S000003337	YGR105W	HS	-	VMA21	Vacuolar Membrane Atpase	Integral membrane protein required for V-ATPase function; not an actual component of the vacuolar H+-ATPase (V-ATPase) complex; diverged ortholog of human XMEA (X-linked Myopathy with Excessive Autophagy); functions in the assembly of the V-ATPase; localized to the yeast endoplasmic reticulum (ER)	Verified
S000001050	YHR008C	HR	-	SOD2	SuperOxide Dismutase	Mitochondrial manganese superoxide dismutase; protects cells against oxygen toxicity and oxidative stress; human mitochondrial SOD2 can complement a yeast null mutant and human cytoplasmic SOD1 can also complement when targeted to the mitochondrial matrix	Verified
S000001068	YHR026W	HS	-	VMA16	Vacuolar Membrane Atpase	Subunit c'' of the vacuolar ATPase; v-ATPase functions in acidification of the vacuole; one of three proteolipid subunits of the V0 domain	Verified
S000001106	YHR064C	HS	-	SSZ1	SSZ1	Hsp70 protein that interacts with Zuo1p (a DnaJ homolog); interacts with Zuo1p to form a ribosome-associated complex that binds the ribosome via the Zuo1p subunit; also involved in pleiotropic drug resistance via sequential activation of PDR1 and PDR5; binds ATP	Verified
S000005335	YNR052C	MS	HR	POP2	PGK promoter directed OverProduction	RNase of the DEDD superfamily; subunit of the Ccr4-Not complex that mediates 3' to 5' mRNA deadenylation	Verified
S000006363	YPR159W	LS	HR	KRE6	Killer toxin REsistant	Type II integral membrane protein; required for beta-1,6 glucan biosynthesis; putative beta-glucan synthase; localizes to ER, plasma membrane, sites of polarized growth and secretory vesicles; functionally redundant with Skn1p; KRE6 has a paralog, SKN1, that arose from the whole genome duplication	Verified
S000001763	YKR055W	MS	HR	RHO4	Ras HOmolog	Non-essential small GTPase; member of the Rho/Rac subfamily of Ras-like proteins; likely to be involved in the establishment of cell polarity; has long N-terminal extension that plays an important role in Rho4p function and is shared with Rho4 homologs in other yeasts and filamentous fungi	Verified
S000005266	YNL322C	LS	HR	KRE1	Killer toxin REsistant	Cell wall glycoprotein involved in beta-glucan assembly; serves as a K1 killer toxin membrane receptor	Verified
S000003440	YGR208W	MS	HR	SER2	SERine requiring	Phosphoserine phosphatase of the phosphoglycerate pathway; involved in serine and glycine biosynthesis, expression is regulated by the available nitrogen source	Verified
S000005180	YNL236W	-	HS	SIN4	Switch INdependent	Subunit of the RNA polymerase II mediator complex; associates with core polymerase subunits to form the RNA polymerase II holoenzyme; contributes to both postive and negative transcriptional regulation; dispensible for basal transcription	Verified
S000004409	YLR417W	-	HR	VPS36	Vacuolar Protein Sorting	Component of the ESCRT-II complex; contains the GLUE (GRAM Like Ubiquitin binding in EAP45) domain which is involved in interactions with ESCRT-I and ubiquitin-dependent sorting of proteins into the endosome; plays a role in the formation of mutant huntingtin (Htt) aggregates in yeast	Verified
S000003191	YGL223C	-	HS	COG1	Conserved Oligomeric Golgi complex	Essential component of the conserved oligomeric Golgi complex; a cytosolic tethering complex (Cog1p through Cog8p) that functions in protein trafficking to mediate fusion of transport vesicles to Golgi compartments	Verified
S000004046	YLR056W	MR	HR	ERG3	ERGosterol biosynthesis	C-5 sterol desaturase; glycoprotein that catalyzes the introduction of a C-5(6) double bond into episterol, a precursor in ergosterol biosynthesis; transcriptionally down-regulated when ergosterol is in excess; mutants are viable, but cannot grow on non-fermentable carbon sources; substrate of HRD ubiquitin ligase; mutation is functionally complemented by human SC5D	Verified
S000004364	YLR372W	MR	HR	ELO3	fatty acid ELOngation	Elongase; involved in fatty acid and sphingolipid biosynthesis; synthesizes very long chain 20-26-carbon fatty acids from C18-CoA primers; involved in regulation of sphingolipid biosynthesis; lethality of the elo2 elo3 double null mutation is functionally complemented by human ELOVL1 and weakly complemented by human ELOVL3 or ELOV7	Verified
S000004395	YLR403W	MS	HS	SFP1	Split Finger Protein	Regulates transcription of ribosomal protein and biogenesis genes; regulates response to nutrients and stress, G2/M transitions during mitotic cell cycle and DNA-damage response, and modulates cell size; regulated by TORC1 and Mrs6p; sequence of zinc finger, ChIP localization data, and protein-binding microarray (PBM) data, and computational analyses suggest it binds DNA directly at highly active…	Verified
S000005288	YNR005C	MR	HR	YNR005C	VPS27	Dubious open reading frame; unlikely to encode a functional protein, based on available experimental and comparative sequence data	Dubious
S000005977	YPL056C	LS	HS	LCL1	Long Chronological Lifespan	Putative protein of unknown function; deletion mutant is fluconazole resistant and has long chronological lifespan	Uncharacterized
S000000305	YBR101C	MR	HR	FES1	Factor Exchange for Ssa1p	Hsp70 (Ssa1p) nucleotide exchange factor; required for the release of misfolded proteins from the Hsp70 system to the Ub-proteasome machinery for destruction; cytosolic homolog of Sil1p, which is the nucleotide exchange factor for BiP (Kar2p) in the endoplasmic reticulum; protein abundance increases in response to DNA replication stress	Verified
S000002892	YDR484W	MS	HS	VPS52	Vacuolar Protein Sorting	Component of the GARP (Golgi-associated retrograde protein) complex; GARP is required for the recycling of proteins from endosomes to the late Golgi, and for mitosis after DNA damage induced checkpoint arrest; involved in localization of actin and chitin; members of the GARP complex are Vps51p-Vps52p-Vps53p-Vps54p	Verified
S000000839	YER037W	MR	HR	PHM8	PHosphate Metabolism	Lysophosphatidic acid (LPA) phosphatase, nucleotidase; principle and physiological nucleotidase working on GMP, UMP and CMP; involved in LPA hydrolysis in response to phosphate starvation and ribose salvage pathway; phosphatase activity is soluble and Mg2+ dependent; expression is induced by low phosphate levels and by inactivation of Pho85p; repressed by Gcn4p under normal conditions; PHM8 has a…	Verified
S000003038	YGL070C	MR	HS	RPB9	RNA Polymerase B	RNA polymerase II subunit B12.6; contacts DNA; mutations affect transcription start site selection and fidelity of transcription	Verified

## Sheet: Table S4
Table S4. Multimetal tolerance database of yeast mutants displaying a modified fitness under Ln exposure. Data were retrieved from previous genomic phenotyping carried out on several other metals. The sensitivity of the mutant to a metal is noted as "-1", and resistance is noted as "1" and "0" when no particular phenotype was reported.
	As	Cd	Co	Cr	Cu	Fe	La	Mn	Ni	Y	Yb	Zn
ORF	(Haugen et al., 2004; Thorsen et al., 2006, 2009; Jin et al., 2008; Johnson et al., 2016a)	(Jin et al., 2008; Ruotolo et al., 2008; Serero et al., 2008; Thorsen et al., 2009)	(Bleackley et al., 2011)	(Jin et al., 2008; Johnson et al., 2016b)	(Wang et al., 2007; Jin et al., 2008; Jo et al., 2008; Bleackley et al., 2011)	(Wang et al., 2007; Jo et al., 2008; Bleackley et al., 2011)	This study	(Wang et al., 2007; Bleackley et al., 2011; Chesi et al., 2012)	(Ruotolo et al., 2008; Arita et al., 2009; Bleackley et al., 2011)	(Grosjean et al., 2018)	This study	(Pagani et al., 2007; Wang et al., 2007; Jin et al., 2008; Bleackley et al., 2011)
YAL053W	0	0	0	0	0	0	-1	0	0	+1	+1	0
YAL058W	0	0	0	0	-1	0	+1	0	0	+1	+1	0
YAR020C	0	0	0	0	0	0	+1	0	0	+1	+1	0
YBR015C	0	0	0	0	0	0	+1	0	0	0	+1	0
YBR036C	-1	-1	0	0	-1	-1	-1	-1	0	-1	-1	0
YBR058C-A	0	0	0	0	0	0	+1	0	0	+1	+1	0
YBR085C-A	0	0	0	0	0	0	+1	0	0	+1	+1	0
YBR085W	-1	0	0	0	0	0	+1	0	0	+1	+1	0
YBR101C	0	0	0	0	0	0	+1	0	0	+1	+1	0
YBR105C	0	0	0	0	0	0	+1	0	0	+1	+1	0
YBR191W	0	0	0	+1	0	0	+1	0	+1	+1	+1	0
YBR279W	-1	-1	0	0	0	0	+1	0	0	+1	+1	0
YCL008C	-1	-1	0	-1	-1	0	+1	0	+1	+1	+1	0
YCR034W	-1	0	0	-1	0	0	+1	0	0	+1	+1	0
YCR063W	+1	0	0	-1	0	0	-1	-1	0	-1	-1	0
YCR068W	-1	-1	0	0	0	0	+1	0	0	+1	+1	0
YCR094W	0	0	-1	0	0	0	-1	-1	-1	-1	-1	-1
YDL006W	0	-1	-1	-1	-1	0	-1	-1	-1	+1	+1	-1
YDL119C	-1	0	0	0	0	0	+1	0	0	0	+1	0
YDL133W	-1	-1	0	0	0	0	-1	0	0	0	+1	-1
YDL151C	-1	0	0	-1	0	0	-1	-1	0	-1	-1	0
YDL181W	0	0	0	0	0	0	+1	0	0	0	+1	0
YDL192W	0	0	-1	0	0	0	-1	0	0	0	-1	0
YDL232W	0	0	0	0	0	0	+1	0	0	+1	+1	0
YDR027C	-1	-1	0	-1	-1	0	-1	-1	0	-1	-1	-1
YDR069C	-1	-1	-1	-1	0	0	+1	0	+1	+1	+1	-1
YDR127W	-1	0	-1	0	0	0	+1	0	0	+1	+1	0
YDR162C	-1	0	-1	0	0	0	-1	0	-1	+1	+1	-1
YDR202C	0	0	-1	0	0	0	-1	-1	-1	0	+1	-1
YDR294C	-1	0	0	0	0	0	+1	0	0	+1	+1	0
YDR297W	0	0	0	0	0	0	+1	+1	0	+1	+1	0
YDR300C	-1	-1	0	-1	0	0	+1	0	+1	+1	+1	-1
YDR326C	0	0	0	0	0	0	+1	0	0	+1	+1	0
YDR372C	0	0	0	0	-1	0	-1	0	0	-1	-1	0
YDR382W	0	0	0	0	-1	0	-1	0	0	-1	-1	0
YDR389W	0	0	-1	0	-1	0	-1	0	0	0	+1	0
YDR432W	0	-1	0	0	-1	0	+1	-1	-1	+1	+1	0
YDR484W	-1	0	-1	0	-1	0	-1	-1	0	-1	-1	-1
YER019W	0	0	0	-1	-1	-1	+1	0	0	+1	+1	0
YER037W	0	0	0	0	0	0	+1	0	0	+1	+1	0
YER087W	0	0	0	0	-1	-1	+1	0	0	+1	+1	0
YFR010W	-1	-1	0	-1	0	0	+1	0	0	+1	+1	0
YFR034C	+1	0	0	0	0	-1	-1	0	0	-1	-1	0
YGL020C	0	0	0	0	0	-1	+1	-1	0	+1	+1	-1
YGL070C	-1	-1	0	0	0	0	+1	-1	-1	-1	-1	0
YGL079W	0	0	0	0	0	0	+1	0	0	+1	+1	0
YGL173C	0	-1	-1	-1	0	0	-1	0	-1	+1	+1	-1
YGL203C	-1	0	0	0	0	0	-1	0	0	+1	+1	0
YGR004W	0	0	0	0	0	0	-1	0	0	0	+1	0
YGR036C	0	0	0	0	0	0	-1	0	0	+1	+1	-1
YGR160W	0	-1	0	0	0	0	-1	0	0	-1	-1	0
YGR208W	-1	0	0	0	0	0	-1	0	0	+1	+1	0
YGR227W	0	0	0	0	0	0	+1	0	0	+1	+1	0
YGR229C	-1	0	0	-1	-1	0	+1	0	0	+1	+1	0
YGR272C	0	-1	0	0	0	-1	-1	0	0	-1	-1	0
YHR090C	0	0	0	0	0	0	-1	0	0	0	+1	0
YHR111W	0	0	-1	0	0	0	-1	0	0	-1	-1	0
YIL084C	0	0	0	0	0	0	+1	0	0	+1	+1	0
YIR033W	0	-1	-1	0	0	0	+1	0	-1	+1	+1	-1
YJL075C	-1	-1	0	0	0	0	-1	0	0	-1	-1	0
YJL095W	0	-1	0	-1	0	0	-1	0	-1	-1	-1	-1
YJL188C	0	0	0	0	0	0	-1	0	0	-1	-1	0
YJL204C	-1	0	-1	0	0	0	-1	-1	0	-1	-1	-1
YJR055W	0	0	0	0	0	0	-1	-1	0	+1	+1	0
YJR090C	-1	-1	0	0	0	0	-1	0	0	0	+1	0
YJR105W	0	-1	0	0	-1	0	-1	-1	0	-1	-1	0
YKL002W	-1	-1	-1	-1	0	-1	+1	0	+1	+1	+1	0
YKL041W	-1	-1	-1	0	-1	0	+1	0	0	+1	+1	-1
YKL135C	-1	0	-1	0	0	0	-1	0	0	-1	-1	0
YKL143W	-1	0	0	0	0	0	-1	0	-1	-1	-1	0
YKL176C	-1	0	0	0	0	0	-1	0	0	-1	-1	0
YKL212W	-1	-1	-1	0	-1	-1	-1	-1	-1	+1	-1	-1
YKR020W	-1	-1	-1	0	0	0	-1	-1	0	-1	-1	-1
YKR024C	-1	0	0	0	0	0	-1	0	0	-1	-1	0
YKR055W	-1	0	-1	0	0	0	-1	0	0	+1	+1	-1
YKR092C	0	0	0	0	0	0	-1	0	0	+1	+1	0
YLL038C	0	0	0	0	0	0	+1	0	0	+1	+1	0
YLR056W	-1	0	-1	0	0	0	+1	+1	-1	+1	+1	0
YLR062C	0	0	0	0	0	0	-1	0	0	-1	-1	0
YLR119W	-1	-1	0	0	0	0	+1	0	+1	+1	+1	0
YLR148W	-1	-1	0	-1	-1	-1	-1	0	-1	-1	-1	-1
YLR226W	0	-1	0	0	0	0	-1	0	0	-1	-1	-1
YLR244C	0	0	0	0	0	0	-1	-1	0	0	-1	-1
YLR342W	0	0	0	0	0	0	+1	0	0	+1	+1	0
YLR350W	0	0	0	0	0	0	+1	0	0	+1	+1	0
YLR372W	-1	0	0	0	0	0	+1	+1	0	+1	+1	-1
YLR396C	-1	-1	0	-1	-1	-1	-1	0	0	0	-1	-1
YLR403W	0	0	0	0	0	0	-1	0	0	-1	-1	0
YML012C-A	0	0	-1	0	-1	0	+1	0	-1	0	+1	0
YML057W	-1	0	0	0	0	0	-1	0	0	-1	-1	0
YML058C-A	-1	0	0	0	0	0	-1	0	0	-1	-1	0
YML063W	+1	0	0	+1	0	0	-1	0	0	0	-1	0
YMR010W	0	0	0	0	0	-1	+1	0	-1	+1	+1	0
YMR060C	-1	-1	-1	0	0	0	+1	0	-1	+1	+1	-1
YMR077C	-1	-1	0	-1	-1	0	+1	0	+1	+1	+1	0
YMR202W	-1	-1	0	0	-1	-1	-1	0	-1	+1	+1	-1
YMR216C	0	-1	0	-1	0	0	+1	0	0	+1	+1	0
YMR272C	0	0	0	0	0	0	-1	0	0	+1	+1	0
YMR307W	-1	0	0	-1	0	0	-1	0	0	+1	+1	0
YNL080C	0	-1	-1	0	0	0	+1	0	-1	+1	+1	-1
YNL097C	-1	0	0	0	0	0	+1	0	0	+1	+1	0
YNL139C	0	0	0	0	0	0	+1	0	0	+1	+1	0
YNL147W	0	-1	0	0	0	0	+1	0	-1	0	+1	0
YNL153C	-1	0	0	0	0	0	+1	0	0	+1	+1	-1
YNL235C	0	0	0	0	0	0	+1	0	+1	-1	-1	0
YNL238W	0	0	-1	0	0	0	-1	0	0	+1	+1	-1
YNL273W	0	0	0	0	0	0	+1	0	0	+1	+1	0
YNL296W	0	0	0	-1	0	0	+1	0	0	+1	+1	-1
YNL322C	0	0	-1	0	-1	0	-1	0	0	+1	+1	0
YNR005C	0	-1	0	0	0	0	+1	0	+1	+1	+1	0
YNR006W	-1	-1	-1	0	-1	0	+1	0	+1	+1	+1	-1
YNR052C	-1	-1	-1	-1	0	0	-1	-1	-1	+1	+1	-1
YOL006C	0	0	-1	0	-1	-1	-1	0	0	+1	+1	-1
YOL018C	-1	-1	-1	0	-1	0	-1	-1	+1	-1	-1	-1
YOL072W	-1	0	0	-1	0	0	-1	0	-1	+1	+1	0
YOL090W	0	0	0	0	0	0	+1	0	0	+1	+1	0
YOL111C	0	0	0	0	0	0	+1	0	0	+1	+1	-1
YOL115W	0	-1	0	0	0	0	+1	0	0	+1	+1	0
YOR008C	0	0	0	0	0	0	+1	0	-1	+1	+1	0
YOR035C	0	0	-1	-1	-1	0	+1	0	0	+1	+1	0
YOR061W	0	0	0	0	-1	-1	+1	0	0	+1	+1	0
YOR069W	0	-1	0	0	-1	0	-1	0	+1	+1	+1	0
YOR101W	0	0	0	0	0	0	+1	0	0	+1	+1	0
YOR220W	0	0	0	0	0	0	+1	0	0	+1	+1	0
YPL031C	-1	-1	0	0	0	0	-1	-1	-1	-1	-1	-1
YPL045W	-1	-1	-1	-1	0	-1	-1	-1	-1	0	-1	-1
YPL056C	0	0	0	0	0	0	-1	0	0	-1	-1	0
YPL057C	0	0	0	-1	-1	-1	-1	-1	0	-1	-1	0
YPL065W	0	-1	0	-1	0	0	+1	0	+1	+1	+1	0
YPL084W	-1	-1	-1	0	0	-1	+1	-1	+1	+1	+1	0
YPL136W	0	0	0	0	0	0	+1	0	0	+1	+1	0
YPL138C	0	0	0	0	0	0	+1	0	0	+1	+1	0
YPL157W	0	0	0	0	0	0	-1	0	0	0	-1	0
YPR046W	0	0	0	0	0	0	+1	0	0	+1	+1	0
YPR119W	-1	0	0	-1	0	0	+1	0	0	+1	+1	0
YPR126C	0	0	0	0	0	0	+1	0	0	+1	+1	0
YPR141C	0	0	0	0	0	0	+1	0	0	+1	+1	0
YPR159W	0	0	0	0	0	0	-1	0	0	+1	+1	0
YPR160W	-1	0	0	0	0	0	+1	0	0	+1	+1	0
YPR163C	0	-1	0	0	0	0	-1	0	0	-1	-1	0
YPR173C	0	-1	-1	-1	0	-1	+1	-1	+1	+1	+1	-1
YAL016W	-1	-1	-1	-1	-1	0	-1	-1	-1	+1	0	-1
YAL020C	0	0	0	0	0	0	0	0	0	+1	+1	0
YAL026C	0	-1	-1	-1	0	0	-1	0	-1	0	0	-1
YAR003W	-1	0	0	0	0	0	-1	0	0	0	0	0
YAR018C	0	0	0	0	-1	0	0	0	0	+1	+1	0
YBL006C	-1	0	0	0	0	0	-1	0	0	0	0	0
YBL007C	-1	-1	-1	-1	0	0	+1	0	-1	+1	0	0
YBL016W	0	0	0	0	0	0	+1	0	0	0	0	0
YBL024W	-1	0	0	0	0	0	+1	0	0	0	0	0
YBL025W	0	-1	0	-1	0	0	+1	0	-1	0	0	-1
YBL047C	-1	0	0	0	-1	0	+1	-1	0	0	0	0
YBL071C-B	0	0	0	0	0	0	-1	0	0	0	0	0
YBL071W-A	0	0	0	0	0	0	-1	0	0	-1	0	0
YBL083C	0	0	0	0	0	0	0	0	+1	0	+1	0
YBR012C	0	0	0	0	0	0	+1	0	0	0	0	0
YBR026C	0	0	0	0	0	0	-1	0	0	0	0	0
YBR032W	0	0	0	0	0	0	0	0	0	0	+1	0
YBR041W	0	0	0	0	0	0	+1	0	0	0	0	0
YBR042C	0	0	0	0	0	0	+1	0	0	0	0	0
YBR048W	0	0	0	0	0	0	-1	0	0	0	0	0
YBR089C-A	0	0	0	0	0	0	+1	0	0	0	0	0
YBR094W	-1	0	0	0	0	0	+1	0	0	0	0	0
YBR111W-A	0	0	0	0	0	0	-1	0	0	0	0	0
YBR126C	-1	0	0	-1	0	0	0	0	+1	0	+1	0
YBR127C	-1	-1	-1	-1	0	0	-1	-1	-1	0	0	-1
YBR132C	0	0	0	0	0	0	+1	0	0	0	0	0
YBR147W	-1	0	0	0	-1	0	+1	0	0	+1	0	0
YBR173C	-1	-1	-1	0	0	0	0	0	0	0	+1	0
YBR178W	0	0	0	0	0	0	+1	0	0	0	0	0
YBR181C	0	0	0	0	0	0	-1	0	0	0	0	0
YBR275C	0	0	0	+1	0	0	+1	0	0	0	0	0
YBR276C	0	0	0	0	0	0	+1	0	0	0	0	0
YBR281C	-1	0	0	-1	0	0	+1	0	0	0	0	0
YBR282W	-1	0	0	-1	0	0	+1	0	0	-1	0	0
YBR284W	-1	0	0	0	0	0	+1	0	0	+1	0	0
YBR287W	0	0	0	0	0	0	-1	0	0	0	0	-1
YBR290W	0	-1	0	0	0	0	0	-1	+1	0	+1	0
YCL005W-A	0	-1	0	-1	0	0	-1	0	-1	0	0	-1
YCL007C	0	0	0	0	0	-1	-1	-1	-1	-1	0	-1
YCL032W	-1	0	0	0	0	0	0	0	0	+1	+1	0
YCL058C	0	0	0	0	0	0	-1	0	0	0	0	0
YCR004C	0	0	0	0	0	0	+1	0	0	0	0	0
YCR023C	0	0	0	0	0	0	+1	0	0	+1	0	0
YCR024C-A	0	0	0	0	-1	0	+1	0	0	+1	0	0
YCR025C	-1	0	0	0	0	0	+1	0	0	+1	0	0
YCR026C	-1	-1	0	0	0	0	+1	0	0	+1	0	0
YCR028C	0	0	0	0	0	-1	-1	0	0	0	0	0
YCR028C-A	0	0	0	0	0	0	+1	0	0	0	0	0
YCR047C	-1	-1	0	0	0	0	-1	0	0	0	0	0
YCR050C	-1	-1	-1	0	0	0	+1	0	0	+1	0	0
YCR059C	0	0	0	0	0	0	+1	0	0	0	0	0
YCR061W	-1	0	0	0	0	0	+1	0	0	+1	0	0
YCR071C	-1	0	0	0	0	0	+1	0	0	0	0	0
YCR081W	-1	-1	0	-1	0	-1	+1	0	+1	+1	0	0
YCR088W	0	0	0	0	0	0	+1	0	0	0	0	0
YDL025C	0	0	0	0	0	0	+1	0	0	0	0	0
YDL040C	0	0	0	0	0	0	+1	0	0	0	0	0
YDL041W	0	0	0	0	-1	0	0	0	0	0	+1	0
YDL042C	0	0	0	0	0	0	0	0	0	0	+1	0
YDL047W	-1	-1	0	-1	0	-1	-1	0	+1	0	0	0
YDL052C	-1	0	0	0	0	0	-1	0	0	0	0	-1
YDL068W	0	0	0	-1	0	0	0	0	0	+1	+1	0
YDL073W	-1	0	0	0	0	0	0	0	0	0	+1	0
YDL075W	0	0	0	0	0	0	-1	-1	0	0	0	-1
YDL077C	0	-1	0	-1	0	0	-1	0	-1	+1	0	0
YDL081C	-1	-1	0	0	0	0	0	-1	+1	+1	+1	0
YDL083C	0	0	0	0	0	0	-1	0	0	0	0	0
YDL106C	-1	-1	0	0	0	-1	-1	0	0	0	0	0
YDL146W	-1	0	0	0	-1	0	+1	0	0	0	0	0
YDL159W	0	0	0	0	0	0	0	0	0	+1	+1	0
YDL160C	-1	-1	-1	0	-1	0	-1	0	0	-1	0	-1
YDL161W	0	0	0	0	0	0	+1	0	0	0	0	0
YDL176W	0	0	0	0	0	0	+1	0	0	0	0	0
YDL185W	0	-1	-1	0	0	0	-1	-1	-1	0	0	-1
YDL191W	0	0	0	0	0	0	+1	0	0	0	0	0
YDR028C	-1	0	0	0	0	0	0	0	+1	0	+1	0
YDR067C	0	0	0	0	-1	0	+1	0	0	0	0	0
YDR094W	0	0	0	0	0	0	+1	0	0	0	0	0
YDR103W	0	0	0	0	0	0	+1	0	0	0	0	0
YDR105C	0	0	0	0	0	-1	+1	0	0	0	0	0
YDR108W	0	0	0	0	-1	0	-1	0	0	0	0	0
YDR129C	0	-1	0	-1	-1	0	+1	0	-1	0	0	-1
YDR136C	-1	-1	0	0	0	0	-1	-1	0	0	0	0
YDR137W	-1	-1	0	0	0	0	-1	-1	0	0	0	0
YDR140W	0	-1	0	0	0	0	-1	0	0	0	0	0
YDR144C	0	0	0	0	0	0	0	0	0	0	+1	0
YDR153C	0	0	0	0	0	0	+1	0	0	0	0	0
YDR159W	0	0	0	0	0	0	0	0	-1	+1	+1	0
YDR173C	-1	0	0	0	0	0	-1	0	0	-1	0	0
YDR195W	0	-1	0	0	0	0	-1	0	0	0	0	0
YDR200C	0	0	0	-1	-1	0	0	-1	+1	+1	+1	0
YDR207C	-1	-1	0	0	-1	0	-1	-1	-1	0	0	0
YDR227W	-1	0	0	0	0	0	0	0	0	0	+1	0
YDR237W	0	0	-1	0	0	0	+1	0	0	0	0	0
YDR245W	0	-1	-1	-1	-1	0	-1	0	0	0	0	0
YDR264C	-1	-1	0	-1	0	0	0	0	0	+1	+1	-1
YDR268W	-1	0	0	0	0	0	+1	0	0	0	0	0
YDR320C	0	0	0	0	-1	0	-1	-1	0	0	0	0
YDR346C	0	0	0	0	0	0	+1	0	0	0	0	0
YDR357C	0	0	0	0	0	0	+1	0	0	0	0	0
YDR360W	0	0	0	0	-1	0	+1	0	0	0	0	0
YDR363W-A	0	0	0	-1	-1	0	0	0	0	+1	+1	0
YDR364C	0	0	0	0	0	0	-1	0	0	0	0	0
YDR378C	0	0	0	0	0	0	+1	0	0	0	0	0
YDR391C	0	0	0	0	-1	0	+1	0	0	0	0	0
YDR414C	0	0	0	0	-1	0	-1	+1	0	0	0	0
YDR417C	+1	0	0	0	0	-1	-1	0	0	0	0	0
YDR418W	0	0	-1	0	0	-1	-1	0	-1	0	0	0
YDR431W	0	0	0	0	0	0	+1	0	0	0	0	0
YDR433W	0	0	0	0	0	0	0	0	0	+1	+1	0
YDR435C	0	0	0	0	0	0	+1	+1	0	0	0	0
YDR442W	-1	-1	0	-1	0	0	+1	0	0	+1	0	0
YDR444W	0	0	0	0	0	0	-1	0	0	-1	0	0
YDR445C	0	0	0	0	0	0	-1	0	0	0	0	0
YDR450W	+1	0	0	0	0	0	-1	0	0	0	0	0
YDR456W	0	-1	-1	0	-1	0	-1	-1	+1	+1	0	-1
YDR457W	0	0	0	0	0	0	-1	0	0	0	0	0
YDR461W	0	0	0	0	0	0	0	0	0	+1	+1	0
YDR462W	0	0	0	-1	0	0	0	0	0	+1	+1	0
YDR463W	-1	0	0	-1	0	0	+1	0	+1	+1	0	0
YDR475C	0	0	0	0	0	0	-1	0	0	0	0	0
YDR477W	-1	-1	-1	-1	0	-1	-1	0	-1	0	0	0
YDR486C	-1	0	-1	-1	-1	0	-1	0	+1	+1	0	0
YDR505C	0	0	0	0	0	0	-1	0	0	0	0	0
YEL027W	-1	-1	0	-1	0	0	-1	-1	-1	0	0	-1
YEL029C	-1	-1	0	-1	0	0	+1	0	0	0	0	0
YEL036C	0	-1	0	-1	-1	0	-1	0	0	0	0	0
YEL045C	0	-1	0	-1	0	0	+1	0	0	+1	0	-1
YEL046C	0	-1	0	-1	0	0	+1	0	0	+1	0	0
YEL048C	0	0	0	0	0	0	+1	0	0	0	0	0
YEL053C	0	0	0	0	-1	-1	+1	0	0	+1	0	0
YEL054C	0	0	0	-1	0	0	+1	0	0	0	0	0
YEL061C	-1	0	0	0	0	0	+1	0	0	0	0	0
YEL062W	-1	-1	0	-1	0	0	+1	0	0	+1	0	0
YER031C	0	0	-1	0	0	0	-1	0	0	+1	0	0
YER074W	0	0	0	-1	0	0	-1	0	0	0	0	0
YER077C	0	0	0	0	0	0	0	0	0	0	+1	0
YER083C	0	-1	0	0	-1	-1	0	0	0	0	+1	-1
YER090W	0	0	-1	0	-1	-1	+1	0	0	+1	0	0
YER119C-A	0	0	0	+1	0	0	-1	0	0	0	0	0
YER130C	0	0	0	0	0	0	+1	0	0	0	0	0
YER151C	-1	-1	0	-1	0	0	-1	0	-1	+1	0	0
YER155C	-1	-1	0	0	0	0	+1	0	0	+1	0	0
YER174C	0	0	0	0	0	0	0	0	0	+1	+1	0
YFL013W-A	0	-1	0	0	0	0	+1	0	0	0	0	0
YFL016C	0	0	0	0	-1	0	0	0	0	0	+1	-1
YFL025C	-1	0	0	0	0	0	0	0	0	+1	+1	0
YFR001W	0	0	0	0	0	0	-1	0	0	0	0	0
YFR013W	0	0	0	0	0	0	+1	0	0	+1	0	0
YFR035C	0	0	0	0	0	0	+1	0	0	0	0	0
YFR044C	0	0	0	0	0	0	+1	0	0	0	0	0
YFR057W	0	0	0	0	0	0	+1	0	0	0	0	0
YGL005C	0	0	0	0	-1	0	-1	0	0	0	0	-1
YGL007C-A	0	0	0	0	0	0	+1	0	0	0	0	0
YGL007W	0	0	0	-1	0	0	+1	0	0	+1	0	0
YGL012W	-1	0	0	-1	-1	0	-1	-1	0	0	0	0
YGL014W	0	0	0	0	0	0	+1	0	0	0	0	0
YGL031C	0	0	0	0	0	0	-1	0	0	0	0	0
YGL045W	0	+1	0	0	0	0	0	0	+1	0	+1	0
YGL054C	0	0	0	-1	0	0	-1	-1	0	0	0	0
YGL058W	-1	-1	0	0	0	0	-1	0	0	-1	0	0
YGL064C	0	0	0	0	-1	-1	+1	0	0	0	0	0
YGL100W	-1	0	0	0	0	0	-1	0	0	0	0	0
YGL105W	0	0	0	0	0	0	-1	0	0	0	0	0
YGL115W	0	0	0	0	0	0	-1	0	0	0	0	0
YGL124C	0	0	-1	-1	0	-1	-1	0	0	+1	0	-1
YGL135W	0	0	0	-1	0	0	-1	0	0	0	0	0
YGL140C	0	0	0	0	0	0	0	0	0	+1	+1	0
YGL188C-A	0	0	0	0	0	0	-1	0	0	0	0	0
YGL211W	0	0	-1	0	-1	0	-1	0	0	0	0	0
YGL212W	0	-1	0	-1	0	-1	-1	0	-1	+1	0	-1
YGL218W	0	0	-1	0	0	0	-1	-1	0	0	0	0
YGL223C	0	0	0	0	0	0	0	0	0	-1	-1	0
YGL246C	0	0	0	0	0	0	-1	0	0	0	0	0
YGL253W	0	0	0	0	0	0	0	0	0	+1	+1	0
YGR020C	0	-1	0	-1	0	0	-1	-1	-1	-1	0	-1
YGR025W	0	0	0	0	0	0	+1	0	0	0	0	0
YGR026W	0	0	0	0	0	0	+1	0	0	+1	0	0
YGR028W	0	0	0	0	0	0	0	0	0	+1	+1	0
YGR037C	0	0	0	0	0	0	+1	0	0	+1	0	0
YGR056W	-1	0	0	0	0	0	-1	0	0	0	0	0
YGR064W	0	0	-1	0	0	0	+1	0	0	0	0	0
YGR072W	+1	0	0	0	-1	0	+1	0	0	+1	0	0
YGR086C	0	0	-1	0	0	0	-1	0	0	0	0	0
YGR089W	0	-1	0	0	0	0	-1	-1	+1	0	0	0
YGR096W	0	0	0	0	0	0	+1	0	0	+1	0	0
YGR097W	+1	0	0	0	0	0	+1	0	0	+1	0	0
YGR102C	0	0	0	-1	0	0	+1	+1	0	0	0	-1
YGR105W	-1	-1	0	-1	0	0	-1	-1	-1	-1	0	-1
YGR118W	0	0	0	0	0	0	-1	0	0	0	0	0
YGR139W	0	0	0	0	0	0	0	0	0	+1	+1	0
YGR155W	-1	-1	-1	-1	-1	0	-1	-1	-1	0	0	0
YGR157W	0	0	0	0	-1	0	-1	0	0	0	0	0
YGR159C	-1	0	0	0	-1	0	-1	0	0	0	0	0
YGR162W	0	0	0	0	0	0	-1	0	0	0	0	0
YGR163W	-1	0	0	0	0	0	-1	0	0	0	0	0
YGR192C	-1	0	0	0	-1	0	+1	0	0	0	0	0
YGR200C	0	0	0	0	0	0	-1	0	0	0	0	0
YGR206W	0	-1	0	0	0	0	+1	0	+1	+1	0	0
YGR214W	0	0	0	0	0	0	-1	0	0	0	0	0
YGR228W	-1	0	0	0	0	0	+1	0	0	+1	0	0
YGR252W	-1	-1	0	0	0	0	-1	-1	0	0	0	0
YGR258C	0	0	0	0	0	0	0	0	0	+1	+1	0
YGR270W	-1	0	0	0	0	0	-1	0	0	+1	0	0
YGR271C-A	0	0	0	0	0	0	-1	0	0	0	0	0
YHL011C	0	-1	0	0	0	0	-1	0	0	0	0	0
YHR004C	-1	0	0	0	0	0	-1	+1	0	0	0	0
YHR008C	0	-1	0	0	0	0	+1	0	0	0	0	0
YHR010W	0	0	0	-1	0	0	0	0	0	0	+1	0
YHR012W	-1	-1	0	-1	-1	0	-1	-1	+1	0	0	0
YHR021C	0	-1	0	-1	0	0	-1	0	0	0	0	0
YHR026W	-1	-1	0	-1	0	-1	-1	-1	-1	-1	0	-1
YHR045W	0	0	0	0	0	0	+1	0	0	0	0	0
YHR050W	0	+1	0	0	0	0	0	0	0	-1	-1	0
YHR060W	0	-1	0	-1	0	-1	-1	0	-1	-1	0	-1
YHR064C	0	0	0	0	0	0	-1	-1	0	-1	0	0
YHR098C	0	0	0	0	0	0	+1	0	0	0	0	0
YHR135C	-1	0	0	0	0	0	0	+1	0	+1	+1	0
YHR153C	0	0	0	0	0	0	0	0	0	+1	+1	0
YHR191C	0	-1	0	0	0	0	0	0	0	+1	+1	0
YHR193C	0	0	0	0	0	0	0	+1	0	+1	+1	0
YHR203C	0	0	0	0	0	0	-1	0	0	0	0	0
YHR205W	0	0	0	0	0	0	-1	0	0	0	0	0
YIL008W	+1	0	-1	0	0	0	-1	0	0	0	0	0
YIL010W	0	0	0	0	0	0	-1	0	0	0	0	0
YIL027C	0	0	0	0	0	0	+1	0	0	0	0	0
YIL034C	0	0	0	0	0	0	+1	0	0	0	0	0
YIL047C	0	0	0	0	0	0	0	+1	0	0	+1	0
YIL049W	0	0	0	0	0	0	0	0	0	0	+1	0
YIL052C	0	0	0	+1	0	0	-1	0	0	0	0	0
YIL054W	0	0	0	0	0	0	0	+1	0	0	+1	0
YIL093C	-1	0	0	-1	0	0	0	0	0	0	+1	0
YIL097W	0	0	0	-1	0	0	0	0	0	+1	+1	0
YIL128W	0	-1	0	0	0	0	0	0	0	+1	+1	0
YIL134W	0	0	0	0	0	0	0	0	0	+1	+1	0
YIL148W	-1	0	0	0	0	0	0	0	0	+1	+1	0
YIL153W	-1	0	0	0	0	0	+1	0	0	0	0	0
YIL157C	0	0	0	0	0	0	0	+1	0	+1	+1	0
YIR009W	0	0	0	0	0	-1	0	+1	0	0	+1	0
YIR042C	0	0	0	0	0	0	+1	0	0	0	0	0
YJL006C	0	0	0	+1	0	0	-1	0	0	0	0	0
YJL024C	0	0	0	0	0	-1	0	0	-1	0	+1	0
YJL029C	-1	0	-1	-1	0	0	0	-1	0	0	+1	-1
YJL053W	-1	-1	0	0	-1	0	-1	0	+1	0	0	0
YJL062W	-1	0	0	0	0	0	+1	0	0	0	0	0
YJL063C	-1	-1	0	0	0	0	+1	0	0	0	0	0
YJL064W	0	0	0	0	0	0	+1	0	0	0	0	0
YJL065C	0	0	0	0	0	0	+1	0	0	0	0	0
YJL102W	-1	0	0	0	0	0	+1	0	0	0	0	0
YJL110C	0	0	0	0	0	0	+1	0	0	0	0	0
YJL117W	0	-1	-1	-1	0	-1	-1	-1	-1	0	0	-1
YJL120W	-1	0	0	0	-1	0	+1	0	0	+1	0	0
YJL121C	-1	0	0	0	0	0	-1	-1	0	0	0	0
YJL124C	0	-1	-1	0	0	0	+1	0	-1	+1	0	0
YJL128C	-1	-1	0	0	0	0	+1	0	0	0	0	0
YJL131C	-1	0	0	0	0	0	+1	0	0	+1	0	0
YJL134W	0	0	0	0	0	0	0	0	0	+1	+1	0
YJL140W	-1	0	0	0	0	0	+1	0	0	0	0	0
YJL154C	0	-1	0	0	-1	0	-1	0	+1	+1	0	0
YJL165C	0	0	0	0	-1	0	-1	-1	0	0	0	0
YJL189W	-1	0	0	0	0	0	-1	0	0	0	0	0
YJL190C	0	-1	-1	0	0	0	+1	0	0	0	0	0
YJL198W	0	0	0	0	0	0	-1	0	0	0	0	0
YJL207C	0	0	0	0	0	0	+1	0	0	0	0	0
YJL209W	0	0	0	0	0	0	+1	0	0	0	0	0
YJL211C	0	0	0	0	0	0	+1	0	0	0	0	0
YJR018W	-1	0	0	+1	0	-1	-1	0	0	0	0	-1
YJR033C	0	0	-1	0	0	0	-1	-1	-1	0	0	-1
YJR040W	0	-1	-1	0	0	0	-1	-1	0	0	0	-1
YJR056C	0	0	0	+1	0	0	0	0	0	0	+1	0
YJR060W	-1	0	0	0	0	0	-1	0	0	0	0	0
YJR074W	0	-1	0	0	0	0	0	-1	+1	+1	+1	0
YJR086W	0	0	0	0	0	0	0	0	0	+1	+1	0
YJR087W	0	0	0	0	-1	0	+1	0	0	+1	0	0
YJR102C	-1	-1	0	-1	-1	0	0	0	+1	+1	+1	-1
YJR118C	0	-1	0	0	0	0	0	0	-1	0	+1	0
YKL007W	0	0	0	0	0	0	+1	0	0	0	0	0
YKL037W	0	0	0	0	-1	0	0	0	0	0	+1	0
YKL056C	0	0	0	0	0	0	-1	0	-1	0	0	0
YKL061W	0	0	0	0	0	0	+1	0	0	0	0	0
YKL080W	0	-1	-1	-1	0	0	-1	-1	-1	0	0	-1
YKL081W	-1	0	-1	0	0	0	-1	-1	-1	0	0	-1
YKL096C-B	0	0	0	0	0	0	0	0	0	+1	+1	0
YKL096W	0	0	0	0	0	0	0	0	0	0	+1	0
YKL101W	0	0	0	0	0	0	+1	0	0	+1	0	-1
YKL118W	0	0	-1	0	0	0	-1	-1	-1	0	0	-1
YKL119C	-1	-1	0	-1	0	0	-1	0	-1	0	0	-1
YKL126W	-1	0	0	-1	-1	0	+1	0	-1	0	0	0
YKL139W	0	-1	0	-1	0	0	-1	0	-1	0	0	0
YKL158W	0	0	0	0	0	0	-1	0	0	0	0	0
YKL204W	-1	0	-1	0	0	0	-1	-1	0	0	0	0
YKL213C	-1	-1	-1	0	0	0	+1	-1	0	+1	0	0
YKR001C	0	-1	0	-1	-1	-1	-1	-1	+1	-1	0	-1
YKR004C-A	0	0	0	0	0	0	-1	0	0	+1	0	0
YKR007W	-1	0	0	0	0	0	-1	0	0	0	0	0
YKR019C	0	-1	-1	0	-1	0	-1	-1	0	0	0	0
YKR028W	0	0	0	0	0	0	+1	+1	+1	0	0	0
YKR035C	0	0	-1	0	-1	0	0	0	0	+1	+1	0
YKR035W-A	0	-1	-1	-1	0	0	0	0	+1	+1	+1	0
YKR042W	+1	0	0	0	-1	0	0	0	0	+1	+1	0
YKR057W	0	0	0	0	0	0	-1	0	0	0	0	0
YKR085C	0	0	0	-1	0	-1	+1	0	0	0	0	0
YKR099W	-1	0	0	0	0	0	0	0	-1	0	-1	0
YKR101W	0	0	0	0	0	0	0	0	0	+1	+1	0
YLL013C	0	0	0	-1	-1	0	+1	0	0	0	0	-1
YLL028W	0	0	0	0	0	0	+1	0	0	0	0	-1
YLL030C	0	0	0	0	0	0	0	+1	0	+1	+1	0
YLL033W	0	0	0	0	0	-1	+1	0	0	0	0	0
YLL045C	0	0	0	0	0	-1	+1	0	0	+1	0	0
YLR006C	-1	0	0	0	0	0	+1	0	0	0	0	-1
YLR020C	0	0	0	0	0	0	-1	0	0	0	0	0
YLR025W	-1	-1	0	-1	-1	0	0	0	+1	+1	+1	0
YLR027C	-1	-1	-1	0	-1	0	+1	0	+1	+1	0	0
YLR039C	-1	-1	0	0	0	0	-1	-1	0	0	0	0
YLR047C	0	-1	0	0	0	0	+1	0	0	0	0	-1
YLR087C	-1	-1	0	0	0	0	0	+1	-1	+1	+1	-1
YLR138W	0	0	0	0	0	0	+1	0	0	0	0	0
YLR169W	0	0	0	0	-1	0	+1	0	0	0	0	0
YLR176C	0	0	0	0	0	0	+1	0	0	0	0	-1
YLR182W	0	-1	0	0	0	0	-1	0	0	0	0	-1
YLR184W	+1	0	0	0	0	0	0	0	0	0	+1	0
YLR185W	+1	0	0	0	0	0	0	0	0	0	+1	0
YLR206W	0	0	0	0	0	-1	+1	0	0	+1	0	0
YLR216C	0	0	0	0	0	0	+1	0	0	+1	0	0
YLR217W	0	0	0	0	0	0	+1	0	0	+1	0	0
YLR224W	0	0	0	0	0	0	+1	0	0	0	0	0
YLR233C	0	0	0	0	0	-1	-1	-1	0	0	0	0
YLR240W	-1	-1	-1	-1	0	0	-1	0	0	0	0	-1
YLR242C	-1	0	0	0	0	0	+1	0	+1	+1	0	0
YLR261C	-1	0	0	0	0	0	-1	-1	0	0	0	0
YLR262C	-1	-1	0	0	0	0	-1	-1	0	0	0	0
YLR264C-A	0	0	0	0	0	0	-1	0	0	0	0	0
YLR264W	+1	0	0	0	0	0	-1	0	0	0	0	0
YLR322W	-1	-1	0	0	0	0	-1	0	0	0	0	-1
YLR332W	0	-1	0	0	0	0	+1	0	0	0	0	0
YLR337C	-1	-1	-1	-1	-1	-1	+1	0	0	+1	0	0
YLR357W	0	0	0	0	0	0	-1	0	+1	+1	0	0
YLR360W	0	-1	0	0	0	0	-1	0	+1	0	0	0
YLR361C	0	0	0	+1	0	0	-1	0	0	+1	0	0
YLR362W	0	-1	0	0	0	0	0	0	0	0	+1	-1
YLR370C	0	-1	0	-1	-1	0	+1	0	0	+1	0	0
YLR371W	0	0	0	0	0	0	+1	0	0	+1	0	0
YLR374C	-1	0	0	-1	-1	-1	-1	0	0	-1	0	0
YLR380W	0	0	0	0	0	0	-1	0	0	0	0	0
YLR407W	0	-1	0	0	0	0	+1	0	-1	+1	0	0
YLR408C	0	0	0	0	0	0	+1	0	0	+1	0	0
YLR414C	0	0	0	0	0	0	-1	-1	0	0	0	0
YLR417W	-1	-1	0	-1	0	0	0	0	+1	+1	+1	0
YLR425W	0	-1	0	-1	-1	0	+1	0	0	+1	0	0
YLR441C	0	0	0	0	0	0	-1	0	0	0	0	0
YLR442C	0	0	0	0	0	0	0	0	0	0	+1	0
YML007C-A	0	0	0	0	0	0	+1	0	0	0	0	0
YML017W	0	0	0	0	0	0	+1	0	0	0	0	0
YML024W	0	-1	-1	-1	0	0	-1	0	0	0	0	0
YML026C	-1	0	0	0	0	0	-1	0	0	0	0	0
YML071C	0	-1	0	-1	-1	0	-1	0	0	0	0	0
YML072C	0	0	0	0	-1	0	+1	0	0	0	0	0
YML097C	0	-1	-1	-1	-1	0	-1	+1	0	+1	0	-1
YML111W	0	0	0	0	0	0	+1	0	0	+1	0	0
YML116W	0	0	0	0	0	0	+1	0	0	+1	0	0
YML121W	-1	0	0	0	0	0	-1	0	0	0	0	0
YML128C	0	0	0	0	-1	0	-1	0	0	0	0	0
YMR004W	-1	0	0	0	0	0	-1	0	0	0	0	0
YMR031C	0	0	0	0	0	0	+1	0	0	0	0	0
YMR035W	0	0	0	0	0	-1	0	0	0	0	+1	0
YMR102C	0	0	0	0	0	0	+1	0	0	0	0	0
YMR106C	0	0	0	0	0	0	+1	-1	0	0	0	0
YMR109W	0	0	0	0	0	0	+1	0	0	0	0	0
YMR110C	0	0	0	0	0	0	0	0	0	0	+1	0
YMR123W	0	-1	-1	-1	0	0	-1	-1	-1	0	0	-1
YMR124W	0	0	0	0	0	0	+1	0	0	0	0	0
YMR127C	-1	0	0	0	0	0	+1	0	0	0	0	0
YMR143W	+1	0	0	0	0	0	-1	0	0	-1	0	0
YMR154C	0	+1	0	-1	0	0	+1	0	+1	0	0	0
YMR158W	0	0	-1	0	0	0	+1	0	0	0	0	0
YMR174C	0	0	0	0	0	0	0	0	0	+1	+1	0
YMR183C	0	0	0	0	-1	0	-1	0	0	0	0	0
YMR230W	0	0	0	0	0	0	-1	0	0	0	0	0
YMR231W	0	-1	0	0	0	0	0	0	-1	+1	+1	-1
YMR238W	0	-1	0	0	0	0	-1	0	0	0	0	0
YMR242C	0	0	0	-1	0	0	-1	0	0	0	0	0
YMR242W-A	0	0	0	0	0	0	-1	0	0	0	0	0
YMR266W	0	0	0	0	0	0	0	0	0	0	+1	0
YMR267W	0	0	0	0	-1	0	0	0	0	0	+1	0
YMR269W	+1	0	0	+1	0	0	-1	0	0	0	0	0
YMR275C	-1	-1	0	-1	-1	0	+1	0	+1	+1	0	0
YMR313C	0	0	0	0	-1	0	+1	0	0	0	0	0
YNL032W	-1	0	0	0	-1	0	0	0	+1	+1	+1	0
YNL037C	0	0	0	0	0	0	+1	0	0	+1	0	0
YNL041C	0	0	-1	0	-1	0	-1	-1	0	0	0	0
YNL051W	0	-1	0	0	0	0	-1	0	0	0	0	0
YNL055C	0	0	0	0	0	-1	-1	0	0	0	0	0
YNL059C	0	-1	0	0	0	0	0	0	0	0	-1	-1
YNL084C	0	-1	0	-1	-1	0	+1	-1	0	+1	0	0
YNL090W	0	0	0	0	0	0	+1	0	0	0	0	0
YNL099C	0	0	0	0	-1	0	0	0	+1	+1	+1	0
YNL105W	0	0	-1	0	-1	0	+1	0	0	0	0	0
YNL106C	0	0	0	0	-1	0	+1	0	0	0	0	0
YNL107W	-1	0	0	0	0	0	-1	-1	0	0	0	0
YNL111C	0	0	0	0	0	0	+1	0	0	0	0	0
YNL119W	0	0	-1	-1	-1	0	-1	0	0	0	0	0
YNL136W	0	-1	0	0	0	0	+1	0	+1	0	0	0
YNL138W	0	0	0	0	0	0	0	+1	0	+1	+1	0
YNL177C	0	0	0	0	0	0	+1	0	0	0	0	0
YNL192W	0	0	0	0	0	0	0	0	0	+1	+1	0
YNL197C	0	-1	0	0	-1	0	0	-1	-1	+1	+1	-1
YNL198C	0	0	0	0	0	0	+1	0	0	0	0	0
YNL215W	-1	0	0	0	0	0	+1	0	0	0	0	0
YNL236W	0	0	0	-1	-1	0	0	0	0	-1	-1	0
YNL248C	-1	0	0	0	-1	0	-1	0	0	0	0	0
YNL264C	0	0	0	0	0	0	0	0	0	0	+1	0
YNL280C	-1	-1	0	0	0	-1	-1	0	-1	+1	0	0
YNL291C	0	0	-1	0	-1	0	+1	0	0	0	0	0
YNL293W	0	0	0	0	0	0	+1	0	0	0	0	0
YNL298W	-1	0	0	0	-1	0	+1	0	-1	0	0	0
YNL302C	-1	-1	0	0	0	0	-1	0	0	-1	0	0
YNL307C	-1	0	0	0	0	0	-1	0	0	0	0	-1
YNL323W	0	0	0	0	0	0	-1	0	0	+1	0	0
YNL326C	0	0	0	0	0	0	-1	0	0	0	0	0
YNR031C	-1	0	0	0	-1	0	0	0	0	+1	+1	0
YNR032C-A	0	0	0	0	0	0	0	0	0	+1	+1	0
YNR047W	0	0	0	0	0	0	-1	0	0	+1	0	0
YNR049C	0	0	0	0	0	0	-1	0	0	0	0	0
YNR058W	0	0	0	0	0	0	-1	0	0	0	0	0
YNR067C	0	0	0	0	0	0	+1	0	0	+1	0	0
YOL004W	-1	0	0	0	0	0	0	0	-1	+1	+1	0
YOL012C	-1	0	0	0	0	-1	-1	-1	+1	0	0	0
YOL013C	0	0	0	0	0	0	0	0	-1	+1	+1	0
YOL044W	0	0	0	0	0	0	+1	0	0	0	0	0
YOL050C	0	0	0	0	0	0	+1	0	0	0	0	0
YOL087C	-1	0	0	0	0	0	-1	0	0	0	0	0
YOL107W	0	0	0	0	0	0	+1	0	0	+1	0	0
YOL110W	0	0	0	0	0	0	+1	+1	0	0	0	0
YOL122C	0	+1	0	0	0	0	-1	0	-1	0	0	0
YOL129W	0	0	0	0	0	0	+1	0	0	0	0	0
YOL162W	0	0	-1	0	0	0	+1	-1	0	+1	0	0
YOR002W	0	0	0	0	0	0	0	0	0	0	+1	0
YOR026W	0	0	-1	0	-1	-1	+1	-1	-1	+1	0	-1
YOR036W	-1	-1	-1	-1	-1	-1	-1	0	-1	0	0	-1
YOR067C	0	0	0	0	0	0	0	0	0	0	+1	0
YOR068C	0	-1	0	0	-1	0	-1	0	+1	+1	0	0
YOR085W	0	0	0	0	-1	-1	0	0	0	+1	+1	0
YOR086C	0	0	0	0	0	0	+1	0	0	0	0	0
YOR096W	0	0	0	-1	0	0	-1	0	0	0	0	0
YOR105W	0	0	0	0	0	0	0	0	0	+1	+1	0
YOR106W	0	-1	0	-1	0	0	-1	0	-1	0	0	-1
YOR109W	-1	0	0	-1	0	0	0	0	0	+1	+1	0
YOR112W	0	0	0	0	0	0	0	0	0	+1	+1	0
YOR124C	-1	0	0	0	0	0	0	0	0	+1	+1	0
YOR132W	0	-1	0	0	-1	0	0	0	+1	+1	+1	0
YOR135C	0	0	0	0	0	0	0	0	0	+1	+1	0
YOR136W	0	0	0	0	-1	-1	0	0	0	+1	+1	0
YOR150W	0	0	0	0	0	-1	0	0	0	+1	+1	0
YOR199W	0	0	0	0	0	0	+1	+1	+1	0	0	0
YOR208W	0	0	0	0	0	0	0	0	0	+1	+1	0
YOR212W	0	0	0	0	0	0	0	0	0	+1	+1	0
YOR235W	0	0	0	0	0	0	-1	0	0	0	0	0
YOR251C	0	0	-1	0	0	0	+1	0	0	0	0	-1
YOR265W	-1	0	0	0	0	0	0	0	0	+1	+1	0
YOR295W	-1	0	0	0	0	0	-1	0	0	0	0	0
YOR317W	0	0	0	0	0	0	+1	0	0	0	0	0
YOR331C	0	0	-1	-1	0	0	-1	-1	-1	0	0	-1
YOR369C	0	0	0	0	0	0	0	+1	0	+1	+1	0
YPL002C	-1	-1	0	-1	0	0	0	0	+1	+1	+1	0
YPL050C	-1	-1	0	-1	-1	0	-1	+1	0	0	0	-1
YPL051W	0	-1	0	0	-1	0	-1	0	0	0	0	0
YPL120W	0	-1	0	0	0	0	-1	0	+1	+1	0	0
YPL129W	-1	-1	-1	0	0	0	-1	0	0	0	0	0
YPL139C	0	0	0	0	0	0	+1	0	0	0	0	0
YPL145C	0	0	0	0	0	0	-1	0	0	0	0	0
YPL152W	0	0	-1	0	-1	0	+1	0	-1	0	0	0
YPL180W	-1	0	0	0	-1	0	+1	0	0	+1	0	0
YPL181W	0	-1	0	0	0	0	+1	0	-1	0	0	0
YPL183W-A	-1	0	0	0	0	0	0	0	0	0	+1	0
YPL193W	0	0	0	0	0	0	-1	0	0	0	0	0
YPL205C	0	0	0	0	-1	-1	0	0	0	+1	+1	0
YPL226W	0	0	0	0	-1	-1	-1	0	0	0	0	0
YPL232W	0	0	0	0	0	0	-1	0	0	0	0	0
YPL249C-A	+1	0	0	0	0	0	-1	0	0	0	0	0
YPL259C	-1	0	-1	0	-1	0	-1	-1	0	0	0	0
YPR018W	0	0	0	0	0	0	0	0	0	+1	+1	0
YPR036W	-1	-1	-1	-1	0	0	-1	-1	-1	0	0	-1
YPR039W	0	0	0	0	0	0	+1	0	0	0	0	0
YPR049C	0	0	-1	-1	0	0	0	0	0	0	+1	0
YPR067W	-1	-1	0	0	0	0	+1	0	0	0	0	0
YPR074C	-1	0	0	0	0	0	+1	0	0	0	0	0
YPR095C	0	0	0	0	0	0	-1	0	0	0	0	0
YPR099C	0	0	0	0	0	0	-1	0	0	0	0	-1
YPR101W	0	-1	0	0	0	0	+1	0	0	+1	0	0

## Sheet: Table S5
Table S5. Multistressor tolerance database of mutants displaying a modified fitness under Ln exposure. Data were retrieved from previous genomic phenotyping carried out on several other stressors. The sensitivity of the mutant to a particular stress is noted as "-1", and resistance is noted as "1" and "0" when no particular phenotype was reported.
	Bleomycin	CHP	DM	H2O2	La	LoaOOH	Men	MMS	pH	Yb	γ-ray
ORF	(Aouida et al., 2004)	(Thorpe et al., 2004)	(Thorpe et al., 2004)	(Thorpe et al., 2004)	This study	(Thorpe et al., 2004)	(Thorpe et al., 2004)	(Chang et al., 2002)	(Serrano et al., 2004)	This study	(Bennett et al., 2001)
YAL053W	0	0	0	0	-1	0	0	0	0	+1	0
YAL058W	0	0	0	0	1	0	0	0	0	+1	0
YAR020C	0	0	0	0	1	0	0	0	0	+1	0
YBR015C	0	0	0	0	1	0	0	0	0	+1	0
YBR036C	0	0	0	0	-1	-1	-1	0	0	-1	0
YBR058C-A	0	0	0	0	1	0	0	0	0	+1	0
YBR085C-A	0	0	0	0	1	0	0	0	0	+1	0
YBR085W	0	0	0	0	1	0	0	0	0	+1	0
YBR101C	1	0	0	0	1	0	0	0	-1	+1	0
YBR105C	0	0	0	0	1	0	0	0	0	+1	0
YBR191W	0	-1	-1	-1	1	-1	0	0	0	+1	0
YBR279W	0	-1	-1	-1	1	-1	0	0	0	+1	0
YCL008C	0	0	-1	0	1	0	0	0	0	+1	0
YCR034W	0	0	0	0	1	0	0	0	-1	+1	0
YCR063W	-1	0	0	0	-1	0	0	0	0	-1	0
YCR068W	0	-1	-1	-1	1	-1	0	0	0	+1	0
YCR094W	-1	0	-1	0	-1	0	0	-1	0	-1	0
YDL006W	0	0	-1	-1	-1	-1	0	0	-1	+1	0
YDL119C	0	0	0	0	1	0	0	0	0	+1	0
YDL133W	0	0	0	0	-1	0	0	0	0	+1	0
YDL151C	0	-1	-1	0	-1	-1	-1	0	0	-1	-1
YDL181W	0	0	0	0	1	0	0	0	0	+1	0
YDL192W	0	0	0	0	-1	0	0	0	0	-1	0
YDL232W	-1	0	0	0	1	0	0	0	0	+1	0
YDR027C	-1	-1	-1	-1	-1	-1	0	0	0	-1	0
YDR069C	0	0	0	0	1	0	0	0	0	+1	0
YDR127W	0	0	0	0	1	0	0	-1	0	+1	0
YDR162C	0	0	0	0	-1	0	0	0	0	+1	0
YDR202C	0	0	0	0	-1	0	0	0	0	+1	0
YDR294C	0	0	-1	0	1	0	0	0	0	+1	0
YDR297W	0	0	-1	0	1	0	0	0	0	+1	0
YDR300C	-1	0	0	0	1	0	0	0	-1	+1	0
YDR326C	0	0	0	0	1	0	0	0	0	+1	0
YDR372C	0	0	0	0	-1	0	0	0	0	-1	0
YDR382W	0	0	0	0	-1	0	0	0	0	-1	0
YDR389W	0	0	0	0	-1	0	0	0	0	+1	0
YDR432W	0	0	0	0	1	0	0	0	0	+1	0
YDR484W	-1	0	-1	0	-1	0	0	0	0	-1	0
YER019W	0	0	0	0	1	0	0	-1	0	+1	0
YER037W	0	0	-1	0	1	0	0	0	0	+1	0
YER087W	-1	0	0	-1	1	0	0	0	0	+1	0
YFR010W	0	0	0	0	1	0	0	-1	0	+1	0
YFR034C	0	0	0	0	-1	0	0	0	-1	-1	0
YGL020C	-1	0	0	0	1	0	0	0	0	+1	0
YGL070C	-1	0	0	0	1	0	0	-1	-1	-1	-1
YGL079W	0	0	0	0	1	0	0	0	0	+1	0
YGL173C	-1	0	0	0	-1	0	0	0	-1	+1	0
YGL203C	0	0	0	0	-1	0	0	0	0	+1	0
YGR004W	0	0	0	0	-1	0	0	0	0	+1	0
YGR036C	-1	-1	-1	0	-1	-1	0	0	0	+1	-1
YGR160W	0	0	0	0	-1	0	0	0	0	-1	0
YGR208W	0	0	0	0	-1	0	0	0	0	+1	0
YGR227W	0	0	0	0	1	0	0	0	0	+1	0
YGR229C	0	0	-1	0	1	0	0	0	0	+1	-1
YGR272C	-1	0	0	0	-1	0	0	0	0	-1	0
YHR090C	0	0	0	0	-1	0	0	0	0	+1	0
YHR111W	0	0	0	0	-1	0	0	0	0	-1	0
YIL084C	0	0	0	0	1	0	0	0	0	+1	0
YIR033W	0	0	0	-1	1	0	0	0	-1	+1	0
YJL075C	-1	0	0	0	-1	0	0	0	0	-1	0
YJL095W	0	0	0	0	-1	0	0	0	-1	-1	-1
YJL188C	0	-1	-1	-1	-1	-1	0	0	0	-1	-1
YJL204C	-1	0	-1	0	-1	-1	-1	0	0	-1	0
YJR055W	0	0	-1	0	-1	0	0	0	0	+1	0
YJR090C	-1	0	0	0	-1	0	0	-1	0	+1	-1
YJR105W	0	-1	0	0	-1	0	-1	0	0	-1	-1
YKL002W	-1	0	-1	0	1	0	0	0	0	+1	0
YKL041W	-1	0	-1	0	1	0	0	0	0	+1	0
YKL135C	-1	0	0	0	-1	0	0	0	0	-1	0
YKL143W	0	0	0	0	-1	0	0	0	0	-1	0
YKL176C	0	0	0	0	-1	0	-1	0	0	-1	0
YKL212W	0	0	-1	0	-1	-1	-1	0	0	-1	0
YKR020W	-1	0	-1	0	-1	0	0	0	0	-1	0
YKR024C	-1	-1	-1	0	-1	0	0	0	0	-1	0
YKR055W	0	0	0	0	-1	0	0	0	-1	+1	0
YKR092C	0	0	0	0	-1	0	0	0	0	+1	0
YLL038C	0	0	0	0	1	0	0	0	0	+1	0
YLR056W	0	-1	-1	0	1	-1	-1	-1	0	+1	0
YLR062C	0	0	-1	0	-1	0	-1	0	0	-1	0
YLR119W	0	0	0	0	1	0	0	0	0	+1	0
YLR148W	0	-1	-1	-1	-1	-1	0	0	-1	-1	0
YLR226W	-1	0	0	0	-1	0	0	-1	-1	-1	-1
YLR244C	0	-1	-1	0	-1	-1	-1	0	-1	-1	0
YLR342W	-1	-1	-1	0	1	0	0	0	0	+1	0
YLR350W	0	0	0	0	1	0	0	0	0	+1	0
YLR372W	0	0	0	0	1	0	0	0	0	+1	0
YLR396C	0	-1	-1	0	-1	0	0	0	-1	-1	0
YLR403W	-1	-1	-1	0	-1	0	0	0	0	-1	-1
YML012C-A	0	0	0	0	1	0	0	0	0	+1	0
YML057W	0	0	0	0	-1	0	0	0	0	-1	0
YML058C-A	0	0	0	0	-1	0	0	0	0	-1	0
YML063W	0	0	0	0	-1	0	0	0	0	-1	0
YMR010W	0	0	0	0	1	0	0	0	0	+1	0
YMR060C	0	0	0	0	1	0	0	-1	0	+1	-1
YMR077C	-1	0	0	0	1	0	0	0	-1	+1	0
YMR202W	-1	0	0	0	-1	0	0	0	-1	+1	0
YMR216C	1	0	0	0	1	0	0	0	0	+1	0
YMR272C	0	0	0	0	-1	0	0	0	0	+1	0
YMR307W	-1	0	0	0	-1	0	0	0	-1	+1	0
YNL080C	0	-1	-1	-1	1	-1	-1	0	0	+1	0
YNL097C	0	0	0	0	1	0	0	0	0	+1	0
YNL139C	0	0	0	0	1	0	0	0	0	+1	0
YNL147W	0	0	0	0	1	0	0	0	0	+1	0
YNL153C	0	0	0	0	1	0	0	0	0	+1	0
YNL235C	0	0	0	0	1	0	0	0	0	-1	0
YNL238W	0	0	0	0	-1	0	0	0	-1	+1	0
YNL273W	0	0	0	0	1	0	0	0	0	+1	0
YNL296W	0	0	-1	-1	1	0	0	0	0	+1	0
YNL322C	0	0	0	0	-1	0	0	0	0	+1	0
YNR005C	0	0	0	0	1	0	0	0	0	+1	0
YNR006W	-1	0	0	0	1	0	0	0	0	+1	0
YNR052C	-1	0	-1	0	-1	0	0	0	0	+1	0
YOL006C	0	0	0	0	-1	0	0	0	-1	+1	0
YOL018C	0	0	-1	0	-1	0	0	0	0	-1	0
YOL072W	-1	0	0	0	-1	0	0	0	0	+1	0
YOL090W	0	0	0	0	1	0	0	0	0	+1	0
YOL111C	0	0	0	0	1	0	0	0	0	+1	0
YOL115W	-1	0	0	0	1	0	0	0	0	+1	0
YOR008C	-1	0	0	0	1	0	0	0	0	+1	0
YOR035C	-1	0	0	0	1	0	0	0	0	+1	0
YOR061W	0	0	0	0	1	0	0	0	0	+1	0
YOR069W	0	0	0	0	-1	0	0	0	0	+1	0
YOR101W	0	0	0	0	1	0	0	0	0	+1	0
YOR220W	0	0	0	0	1	0	0	0	0	+1	0
YPL031C	-1	-1	0	-1	-1	-1	-1	0	-1	-1	0
YPL045W	-1	0	0	0	-1	0	0	0	-1	-1	0
YPL056C	0	0	0	0	-1	0	0	0	0	-1	0
YPL057C	0	0	0	0	-1	-1	-1	0	0	-1	0
YPL065W	0	0	0	0	1	0	0	0	0	+1	0
YPL084W	0	0	0	0	1	0	0	0	0	+1	0
YPL136W	0	0	0	0	1	0	0	0	0	+1	0
YPL138C	0	0	0	0	1	0	0	0	0	+1	0
YPL157W	0	0	0	0	-1	-1	0	0	0	-1	0
YPR046W	0	0	0	0	1	0	0	0	0	+1	0
YPR119W	0	0	0	0	1	0	0	0	0	+1	0
YPR126C	0	0	0	-1	1	0	0	0	0	+1	0
YPR141C	0	0	0	0	1	0	0	0	0	+1	0
YPR159W	0	0	0	0	-1	0	0	0	0	+1	0
YPR160W	-1	0	0	0	1	0	0	0	0	+1	0
YPR163C	-1	-1	-1	-1	-1	-1	0	0	0	-1	0
YPR173C	-1	0	0	0	1	0	0	0	0	+1	0
YAL016W	0	0	0	0	-1	0	0	0	-1	0	0
YAL020C	0	0	0	0	0	0	0	0	0	+1	0
YAL026C	0	0	-1	-1	-1	0	0	0	-1	0	0
YAR003W	0	0	0	-1	-1	0	0	0	0	0	0
YAR018C	0	0	0	0	0	0	0	0	0	+1	0
YBL006C	0	0	0	0	-1	0	0	-1	0	0	-1
YBL007C	0	0	0	-1	1	0	0	0	0	0	0
YBL016W	0	0	0	0	1	0	0	0	0	0	0
YBL024W	0	0	0	0	1	0	0	0	0	0	0
YBL025W	-1	0	0	0	1	0	0	-1	0	0	0
YBL047C	0	0	-1	0	1	0	0	0	0	0	0
YBL071C-B	0	0	0	0	-1	0	0	0	0	0	0
YBL071W-A	0	0	0	0	-1	0	0	0	0	0	0
YBL083C	0	0	0	0	0	0	0	0	0	+1	0
YBR012C	0	0	0	0	1	0	0	0	0	0	0
YBR026C	0	0	0	0	-1	0	0	0	0	0	0
YBR032W	0	0	0	0	0	0	0	0	0	+1	0
YBR041W	0	0	-1	0	1	0	0	0	0	0	0
YBR042C	0	0	0	0	1	0	0	0	0	0	0
YBR048W	0	0	0	0	-1	-1	0	0	0	0	0
YBR089C-A	0	0	0	0	1	0	0	0	0	0	0
YBR094W	0	0	0	0	1	0	0	0	0	0	0
YBR111W-A	0	0	0	0	-1	0	0	0	0	0	0
YBR126C	-1	0	0	-1	0	-1	0	0	0	+1	0
YBR127C	0	-1	-1	-1	-1	-1	-1	0	-1	0	0
YBR132C	1	0	0	0	1	0	0	0	-1	0	0
YBR147W	0	0	0	0	1	0	0	0	0	0	0
YBR173C	-1	0	0	-1	0	-1	0	0	0	+1	0
YBR178W	0	0	0	0	1	0	0	0	0	0	0
YBR181C	0	0	0	0	-1	0	0	0	0	0	0
YBR275C	0	0	0	0	1	0	0	0	0	0	0
YBR276C	0	0	0	0	1	0	0	0	0	0	0
YBR281C	0	0	0	0	1	0	0	0	0	0	0
YBR282W	0	0	0	0	1	0	0	0	0	0	0
YBR284w	0	-1	0	-1	1	-1	0	0	0	0	0
YBR287W	0	0	0	0	-1	0	0	0	0	0	0
YBR290W	0	-1	-1	0	0	0	0	0	0	+1	0
YCL005W-A	0	0	0	0	-1	0	0	0	0	0	-1
YCL007C	-1	-1	-1	0	-1	-1	0	0	-1	0	0
YCL032W	0	0	0	0	0	0	0	0	0	+1	0
YCL058C	0	0	0	0	-1	0	0	0	0	0	0
YCR004C	0	0	0	0	1	0	0	0	0	0	0
YCR023C	0	0	0	0	1	0	0	0	0	0	0
YCR024C-A	0	0	0	0	1	0	0	0	0	0	0
YCR025C	0	0	0	0	1	0	0	0	0	0	0
YCR026C	0	0	0	0	1	0	0	0	0	0	0
YCR028C	0	0	0	0	-1	0	0	0	0	0	0
YCR028C-A	0	-1	0	-1	1	0	0	0	0	0	0
YCR047C	-1	-1	0	0	-1	0	0	0	0	0	0
YCR050c	0	-1	0	0	1	-1	0	0	0	0	0
YCR059C	0	0	0	0	1	0	0	0	0	0	0
YCR061w	0	-1	0	0	1	-1	0	0	0	0	0
YCR071C	0	0	0	0	1	0	0	0	0	0	-1
YCR081W	-1	0	0	0	1	0	0	0	0	0	0
YCR088W	0	0	0	0	1	0	0	0	0	0	0
YDL025C	0	0	0	0	1	0	0	0	0	0	0
YDL040C	0	0	0	0	1	0	0	0	0	0	0
YDL041W	0	-1	-1	-1	0	-1	0	0	0	+1	0
YDL042C	0	0	0	0	0	0	0	0	0	+1	0
YDL047W	0	0	0	0	-1	0	0	-1	0	0	0
YDL052C	0	0	0	0	-1	0	0	0	0	0	0
YDL068W	0	0	0	0	0	0	0	0	0	+1	0
YDL073W	0	0	0	0	0	0	0	0	0	+1	0
YDL075W	0	0	0	0	-1	0	0	0	0	0	0
YDL077C	-1	0	-1	-1	-1	0	0	0	0	0	0
YDL081C	-1	0	0	0	0	0	0	0	0	+1	0
YDL083C	0	0	-1	0	-1	-1	0	0	0	0	0
YDL106C	0	-1	0	0	-1	-1	0	0	-1	0	-1
YDL146W	0	0	0	0	1	0	0	0	0	0	0
YDL159W	0	0	0	0	0	0	0	0	0	+1	0
YDL160C	-1	0	0	0	-1	0	0	0	0	0	-1
YDL161W	0	0	0	0	1	0	0	0	0	0	0
YDL176W	0	0	0	0	1	0	0	0	0	0	0
YDL185W	0	0	0	0	-1	0	0	0	-1	0	0
YDL191W	-1	0	-1	0	1	0	0	0	0	0	0
YDR028C	-1	-1	0	-1	0	-1	-1	0	-1	+1	0
YDR067C	0	0	0	0	1	0	0	0	0	0	0
YDR094W	0	0	0	0	1	0	0	0	0	0	0
YDR103W	0	0	0	0	1	0	0	0	0	0	0
YDR105C	0	0	0	0	1	0	0	0	0	0	0
YDR108W	0	0	0	0	-1	0	0	0	0	0	0
YDR129C	-1	0	0	0	1	0	0	0	0	0	-1
YDR136C	0	0	0	0	-1	0	0	0	0	0	0
YDR137W	0	0	0	0	-1	0	0	0	0	0	0
YDR140W	0	0	0	0	-1	0	0	0	0	0	0
YDR144C	0	0	0	0	0	0	0	0	0	+1	0
YDR153C	0	0	0	0	1	0	0	0	0	0	0
YDR159W	-1	0	-1	0	0	0	0	0	0	+1	0
YDR173C	0	0	0	0	-1	-1	0	0	0	0	0
YDR195W	0	0	-1	0	-1	0	0	0	-1	0	-1
YDR200C	0	0	0	0	0	0	0	0	0	+1	0
YDR207C	0	0	-1	0	-1	-1	0	-1	-1	0	-1
YDR227W	0	0	0	0	0	0	0	0	0	+1	0
YDR237W	0	0	0	-1	1	0	0	0	0	0	0
YDR245W	-1	0	0	0	-1	0	0	0	0	0	0
YDR264C	-1	-1	-1	0	0	-1	0	0	0	+1	-1
YDR268W	0	0	0	0	1	0	0	0	0	0	0
YDR320C	0	0	0	0	-1	0	0	0	0	0	0
YDR346C	0	0	0	0	1	0	0	0	0	0	0
YDR357C	0	0	0	0	1	0	0	0	0	0	0
YDR360W	0	0	0	0	1	0	0	0	0	0	0
YDR363W-A	0	0	-1	0	0	-1	0	0	0	+1	0
YDR364C	-1	0	0	0	-1	0	0	-1	0	0	-1
YDR378C	0	0	0	0	1	0	0	-1	0	0	0
YDR391C	0	0	0	0	1	0	0	0	0	0	0
YDR414C	0	0	0	0	-1	0	0	0	0	0	0
YDR417C	0	0	0	0	-1	0	0	0	0	0	0
YDR418W	0	0	0	0	-1	0	0	0	0	0	0
YDR431W	0	0	0	0	1	0	0	0	0	0	0
YDR433W	0	0	0	0	0	0	0	-1	0	+1	0
YDR435C	0	0	0	0	1	0	0	0	0	0	0
YDR442W	0	0	0	0	1	0	0	0	0	0	0
YDR444W	0	0	0	0	-1	0	0	0	0	0	0
YDR445C	0	0	0	0	-1	0	0	0	0	0	0
YDR450W	0	0	0	0	-1	0	0	0	0	0	0
YDR456W	-1	0	0	0	-1	0	0	0	0	0	0
YDR457W	0	0	0	0	-1	0	0	0	0	0	0
YDR461W	0	0	0	0	0	0	0	0	0	+1	0
YDR462W	0	0	0	-1	0	0	0	0	0	+1	0
YDR463W	0	0	0	0	1	0	0	0	0	0	0
YDR475C	0	0	0	0	-1	0	0	0	0	0	0
YDR477W	-1	0	0	0	-1	0	0	0	0	0	0
YDR486C	0	0	-1	-1	-1	0	0	0	0	0	0
YDR505C	0	0	0	0	-1	0	0	0	0	0	0
YEL027W	0	0	0	0	-1	0	0	0	-1	0	0
YEL029C	-1	0	0	0	1	0	0	0	0	0	0
YEL036C	-1	0	0	0	-1	0	0	0	0	0	0
YEL045C	0	0	0	0	1	0	0	-1	-1	0	0
YEL046C	-1	0	0	0	1	0	0	0	-1	0	0
YEL048C	0	0	0	0	1	0	0	0	0	0	0
YEL053C	0	0	0	0	1	0	0	0	0	0	0
YEL054C	0	0	0	0	1	0	0	0	0	0	0
YEL061C	0	0	0	0	1	0	0	0	0	0	0
YEL062W	0	0	0	0	1	0	0	0	0	0	0
YER031C	0	0	0	0	-1	0	0	0	0	0	0
YER074W	0	0	0	0	-1	0	0	0	0	0	0
YER077C	0	0	0	-1	0	0	0	0	0	+1	0
YER083C	-1	0	0	0	0	0	0	0	0	+1	0
YER090W	0	0	0	0	1	-1	0	0	0	0	0
YER119C-A	0	0	0	0	-1	0	0	0	0	0	0
YER130C	0	0	0	0	1	0	0	0	0	0	0
YER151C	-1	0	0	-1	-1	-1	0	0	0	0	0
YER155C	-1	0	-1	-1	1	0	0	0	0	0	0
YER174C	0	0	0	0	0	0	0	0	0	+1	0
YFL013W-A	0	0	0	0	1	0	0	0	0	0	0
YFL016C	-1	0	0	0	0	0	0	0	0	+1	0
YFL025C	0	0	-1	0	0	0	0	0	0	+1	0
YFR001W	-1	0	0	0	-1	0	0	0	0	0	-1
YFR013W	0	0	0	0	1	0	0	0	0	0	0
YFR035C	0	0	0	0	1	0	0	0	0	0	0
YFR044C	0	0	0	0	1	0	0	0	0	0	0
YFR057W	0	0	0	0	1	0	0	0	0	0	0
YGL005C	0	0	-1	0	-1	0	0	0	0	0	0
YGL007C-A	0	0	0	0	1	0	0	0	0	0	0
YGL007W	1	0	0	0	1	0	0	0	0	0	0
YGL012W	-1	-1	-1	0	-1	0	0	0	0	0	0
YGL014W	0	0	0	0	1	0	0	0	0	0	0
YGL031C	0	-1	-1	0	-1	0	0	0	0	0	0
YGL045W	0	0	-1	-1	0	0	0	0	0	+1	0
YGL054C	0	0	-1	0	-1	0	0	0	0	0	0
YGL058W	-1	0	0	-1	-1	-1	-1	-1	0	0	-1
YGL064C	0	0	0	0	1	0	0	0	0	0	0
YGL100W	0	0	0	0	-1	0	0	0	0	0	0
YGL105W	-1	-1	-1	0	-1	-1	0	0	0	0	0
YGL115W	0	0	0	0	-1	0	0	0	0	0	0
YGL124C	0	0	0	0	-1	0	0	0	0	0	0
YGL135W	-1	-1	0	-1	-1	-1	0	0	0	0	0
YGL140C	0	0	0	0	0	0	0	0	0	+1	0
YGL188C-A	0	0	0	0	-1	0	0	0	0	0	0
YGL211W	0	0	-1	0	-1	-1	0	0	0	0	0
YGL212W	0	0	0	-1	-1	0	0	0	0	0	0
YGL218W	0	0	0	-1	-1	0	0	0	0	0	0
YGL223C	0	0	0	0	0	-1	0	0	0	-1	0
YGL246C	-1	-1	-1	-1	-1	-1	0	0	0	0	-1
YGL253W	0	0	0	0	0	0	0	0	0	+1	0
YGR020C	0	0	0	0	-1	0	0	0	-1	0	-1
YGR025W	0	0	0	0	1	0	0	0	0	0	0
YGR026W	0	0	0	0	1	0	0	0	0	0	0
YGR028W	0	0	0	0	0	0	0	0	0	+1	0
YGR037C	0	0	0	0	1	0	0	0	0	0	0
YGR056W	0	0	0	0	-1	0	0	0	0	0	-1
YGR064W	0	-1	-1	0	1	-1	0	0	0	0	0
YGR072W	0	0	0	0	1	0	0	0	0	0	0
YGR086C	0	0	0	0	-1	0	0	0	0	0	0
YGR089W	0	0	0	0	-1	0	0	0	0	0	0
YGR096W	0	0	0	0	1	0	0	0	0	0	0
YGR097W	0	0	0	0	1	0	0	0	0	0	0
YGR102C	0	0	0	-1	1	0	0	0	0	0	0
YGR105W	0	0	0	0	-1	0	0	-1	-1	0	0
YGR118W	0	0	0	0	-1	0	0	0	0	0	0
YGR139W	0	0	0	0	0	0	0	0	0	+1	0
YGR155W	-1	0	0	0	-1	0	0	0	0	0	0
YGR157W	0	0	0	0	-1	0	0	0	0	0	0
YGR159C	0	0	-1	0	-1	-1	0	0	0	0	0
YGR162W	-1	-1	-1	0	-1	-1	0	0	0	0	0
YGR163W	0	0	0	0	-1	-1	-1	0	0	0	0
YGR192C	0	0	0	0	1	0	0	0	0	0	0
YGR200C	0	0	-1	0	-1	0	0	0	0	0	0
YGR206W	0	0	0	0	1	0	0	0	0	0	0
YGR214W	0	0	0	0	-1	0	0	0	0	0	0
YGR228W	0	0	0	0	1	0	0	0	0	0	0
YGR252W	0	-1	0	0	-1	0	0	0	-1	0	0
YGR258C	0	0	0	0	0	0	0	0	0	+1	0
YGR270W	0	0	0	0	-1	0	0	0	0	0	0
YGR271C-A	0	0	0	0	-1	0	0	0	0	0	0
YHL011C	0	0	0	0	-1	0	0	0	0	0	0
YHR004C	0	0	0	0	-1	0	0	0	-1	0	0
YHR008C	0	0	0	0	1	0	0	0	-1	0	0
YHR010W	-1	-1	-1	-1	0	0	0	0	-1	+1	0
YHR012W	0	0	0	0	-1	0	0	0	0	0	0
YHR021C	0	0	0	0	-1	0	0	0	0	0	0
YHR026W	0	0	0	0	-1	0	0	0	-1	0	0
YHR045W	0	0	0	0	1	0	0	0	0	0	0
YHR050W	0	0	0	0	0	0	0	0	0	-1	0
YHR060W	0	0	0	0	-1	0	0	0	-1	0	0
YHR064C	-1	0	-1	0	-1	0	-1	0	0	0	-1
YHR098C	0	0	0	0	1	0	0	0	0	0	0
YHR135C	0	0	0	0	0	0	0	0	0	+1	0
YHR153C	0	0	0	0	0	0	0	0	0	+1	0
YHR191C	-1	0	0	0	0	0	0	-1	0	+1	-1
YHR193C	-1	0	0	0	0	0	0	0	0	+1	0
YHR203C	0	0	-1	0	-1	0	0	0	0	0	0
YHR205W	0	0	0	0	-1	0	0	0	0	0	0
YIL008W	0	0	-1	0	-1	0	0	0	0	0	0
YIL010W	0	0	0	0	-1	0	0	0	0	0	0
YIL027C	0	0	0	0	1	0	0	0	0	0	0
YIL034C	0	0	0	0	1	0	0	0	0	0	0
YIL047C	0	0	0	0	0	0	0	0	0	+1	0
YIL049W	0	0	0	0	0	0	0	0	0	+1	0
YIL052C	0	0	0	0	-1	0	0	0	0	0	0
YIL054W	0	0	0	0	0	0	0	0	0	+1	0
YIL093C	0	0	0	-1	0	0	0	0	0	+1	0
YIL097W	0	-1	-1	0	0	-1	0	0	0	+1	0
YIL128W	0	0	0	0	0	0	0	-1	0	+1	0
YIL134W	0	0	0	0	0	0	0	0	0	+1	0
YIL148W	0	-1	0	0	0	0	0	0	0	+1	0
YIL153W	0	0	0	0	1	0	0	0	0	0	0
YIL157C	0	0	0	0	0	0	0	0	0	+1	0
YIR009W	0	0	0	0	0	0	0	0	0	+1	0
YIR042C	0	0	0	0	1	0	0	0	0	0	0
YJL006C	-1	0	0	0	-1	0	0	0	0	0	0
YJL024C	0	0	0	0	0	0	0	0	0	+1	0
YJL029C	0	0	0	0	0	0	0	0	0	+1	0
YJL053W	0	0	0	0	-1	0	0	0	0	0	0
YJL062W	0	-1	-1	-1	1	-1	0	0	0	0	0
YJL063C	0	0	0	-1	1	0	0	0	0	0	0
YJL064W	0	0	0	0	1	0	0	0	0	0	0
YJL065C	0	0	0	0	1	0	0	0	0	0	0
YJL102W	0	0	0	-1	1	0	0	0	0	0	0
YJL110C	0	0	0	0	1	0	0	0	0	0	0
YJL117W	0	-1	0	-1	-1	0	0	0	-1	0	0
YJL120W	0	0	-1	-1	1	-1	-1	0	0	0	0
YJL121C	0	0	-1	-1	-1	-1	-1	0	0	0	0
YJL124C	0	-1	-1	0	1	-1	0	-1	0	0	0
YJL128C	0	0	0	0	1	0	0	0	0	0	0
YJL131C	0	0	0	0	1	0	0	0	0	0	0
YJL134W	0	0	0	0	0	0	0	0	0	+1	0
YJL140W	-1	0	0	0	1	0	0	0	0	0	0
YJL154C	0	0	0	0	-1	0	0	0	0	0	0
YJL165C	0	0	0	0	-1	-1	0	0	0	0	0
YJL189W	-1	0	0	0	-1	0	0	0	0	0	0
YJL190C	0	0	0	0	1	0	0	0	0	0	0
YJL198W	0	0	0	0	-1	0	-1	0	0	0	0
YJL207C	0	0	0	0	1	0	0	0	0	0	0
YJL209W	0	0	0	-1	1	0	0	0	0	0	0
YJL211C	0	0	0	0	1	0	0	0	0	0	0
YJR018W	0	0	0	0	-1	0	0	0	-1	0	0
YJR033C	0	0	0	0	-1	0	0	0	0	0	0
YJR040W	0	0	0	0	-1	0	0	0	0	0	0
YJR056C	0	0	0	0	0	0	0	0	0	+1	0
YJR060W	0	0	0	0	-1	0	0	0	0	0	0
YJR074W	0	0	0	0	0	0	0	0	0	+1	0
YJR086W	0	0	0	0	0	0	0	0	0	+1	0
YJR087W	0	0	0	0	1	0	0	0	0	0	0
YJR102C	-1	-1	-1	0	0	0	0	0	0	+1	0
YJR118C	-1	0	-1	0	0	-1	0	0	-1	+1	0
YKL007W	0	0	0	0	1	0	0	0	0	0	0
YKL037W	0	0	0	0	0	0	0	0	0	+1	0
YKL056C	0	0	-1	0	-1	0	0	0	0	0	0
YKL061W	0	0	0	0	1	0	0	0	0	0	0
YKL080W	0	0	0	0	-1	0	0	0	-1	0	0
YKL081W	0	0	0	0	-1	0	0	0	-1	0	0
YKL096C-B	0	0	0	0	0	0	0	0	0	+1	0
YKL096W	0	0	0	0	0	0	0	0	0	+1	0
YKL101W	0	0	0	0	1	0	0	0	0	0	0
YKL118W	0	0	0	0	-1	0	0	0	-1	0	0
YKL119C	-1	0	0	0	-1	0	0	0	0	0	-1
YKL126W	0	0	0	0	1	0	0	0	0	0	0
YKL139W	-1	0	0	0	-1	0	0	0	0	0	0
YKL158W	0	0	0	0	-1	0	0	0	0	0	0
YKL204W	-1	0	-1	-1	-1	-1	0	0	0	0	0
YKL213C	0	0	0	0	1	0	0	-1	0	0	0
YKR001C	-1	0	-1	0	-1	0	0	0	0	0	0
YKR004C-A	0	0	0	0	-1	0	0	0	0	0	0
YKR007W	0	0	0	0	-1	0	0	0	0	0	0
YKR019C	0	0	0	0	-1	0	0	0	0	0	0
YKR028W	0	0	0	0	1	0	0	0	0	0	0
YKR035C	0	0	0	0	0	0	0	0	0	+1	0
YKR035W-A	0	0	0	0	0	0	0	0	0	+1	0
YKR042W	0	0	0	0	0	0	0	0	0	+1	0
YKR057W	0	0	0	0	-1	0	0	0	0	0	0
YKR085C	0	0	-1	-1	1	0	-1	0	0	0	0
YKR099W	0	0	0	0	0	0	0	0	0	-1	0
YKR101W	0	0	0	0	0	0	0	0	0	+1	0
YLL013C	0	0	0	0	1	0	0	0	0	0	0
YLL028W	0	0	0	0	1	0	0	0	0	0	0
YLL030C	0	0	0	0	0	0	0	0	0	+1	0
YLL033W	0	0	0	-1	1	0	0	0	0	0	0
YLL045C	0	0	0	0	1	0	0	0	0	0	0
YLR006C	0	0	0	0	1	0	0	0	0	0	0
YLR020C	0	0	0	0	-1	0	0	0	0	0	0
YLR025W	0	0	-1	0	0	0	0	0	0	+1	0
YLR027C	0	0	0	0	1	0	0	-1	0	0	0
YLR039C	-1	0	0	0	-1	0	0	0	0	0	0
YLR047C	0	0	0	0	1	0	0	0	0	0	0
YLR087C	0	0	-1	0	0	0	0	0	0	+1	0
YLR138W	0	0	0	0	1	0	0	0	0	0	0
YLR169W	0	0	0	0	1	0	0	0	0	0	0
YLR176C	0	0	0	0	1	0	0	0	0	0	0
YLR182W	-1	0	-1	0	-1	-1	-1	-1	0	0	0
YLR184W	0	0	0	0	0	0	0	0	0	+1	0
YLR185W	0	0	0	0	0	0	0	0	0	+1	0
YLR206W	0	0	0	0	1	0	0	0	0	0	0
YLR216C	0	0	0	0	1	0	0	0	0	0	0
YLR217W	0	0	0	0	1	0	0	0	0	0	0
YLR224W	0	0	0	0	1	0	0	0	0	0	0
YLR233C	0	0	0	0	-1	0	0	0	0	0	-1
YLR240W	0	0	0	0	-1	0	0	0	-1	0	0
YLR242C	-1	-1	-1	-1	1	-1	0	0	-1	0	0
YLR261C	0	0	0	0	-1	0	0	0	0	0	0
YLR262C	-1	0	0	0	-1	0	0	0	0	0	0
YLR264C-A	0	0	0	0	-1	0	0	0	0	0	0
YLR264W	0	0	0	0	-1	0	0	0	0	0	0
YLR322W	0	0	-1	0	-1	0	0	0	-1	0	0
YLR332W	0	0	0	0	1	0	0	0	0	0	0
YLR337C	0	0	0	0	1	0	0	0	0	0	0
YLR357W	0	0	0	0	-1	0	0	0	0	0	-1
YLR360W	0	0	0	0	-1	0	0	0	0	0	0
YLR361C	0	0	0	0	-1	0	0	0	0	0	0
YLR362W	0	0	0	0	0	0	0	0	0	+1	0
YLR370C	-1	0	-1	-1	1	0	0	0	0	0	0
YLR371W	0	0	0	0	1	0	0	0	0	0	0
YLR374C	-1	0	0	0	-1	0	0	0	0	0	0
YLR380W	0	0	0	0	-1	0	0	0	0	0	0
YLR407W	0	0	0	0	1	0	0	0	0	0	0
YLR408C	0	0	0	0	1	0	0	0	0	0	0
YLR414C	0	0	0	0	-1	0	0	0	0	0	0
YLR417W	0	-1	-1	0	0	0	0	-1	0	+1	0
YLR425W	0	0	0	0	1	0	0	0	0	0	0
YLR441C	0	0	0	0	-1	0	0	0	0	0	0
YLR442C	0	0	0	0	0	0	0	0	0	+1	0
YML007C-A	0	0	0	0	1	0	0	0	0	0	0
YML017W	0	0	0	0	1	0	0	0	0	0	0
YML024W	0	-1	0	-1	-1	-1	0	0	0	0	0
YML026C	0	0	0	0	-1	0	0	0	0	0	0
YML071C	0	0	0	0	-1	0	0	0	-1	0	0
YML072C	0	0	0	0	1	0	0	0	0	0	0
YML097C	-1	0	-1	0	-1	0	0	0	0	0	0
YML111W	0	0	0	0	1	0	0	0	0	0	0
YML116W	0	0	0	0	1	0	0	0	0	0	0
YML121W	0	0	0	0	-1	0	0	0	0	0	0
YML128C	0	0	0	0	-1	0	0	0	0	0	0
YMR004W	0	0	0	0	-1	0	0	0	0	0	0
YMR031C	0	0	0	0	1	0	0	0	0	0	0
YMR035W	0	0	0	-1	0	-1	0	0	0	+1	0
YMR102C	0	0	0	0	1	0	0	0	0	0	0
YMR106C	0	0	0	0	1	0	0	0	0	0	0
YMR109W	0	0	0	0	1	0	0	0	0	0	0
YMR110C	0	0	0	0	0	0	0	0	0	+1	0
YMR123W	0	0	-1	0	-1	0	0	0	-1	0	0
YMR124W	0	0	0	0	1	0	0	0	0	0	0
YMR127C	0	0	0	0	1	0	0	0	0	0	0
YMR143W	0	0	-1	0	-1	0	0	0	0	0	0
YMR154C	0	0	0	0	1	0	0	0	0	0	0
YMR158W	-1	0	0	-1	1	0	0	0	0	0	0
YMR174C	0	0	0	0	0	0	0	0	0	+1	0
YMR183C	0	0	0	0	-1	0	0	0	0	0	0
YMR230W	0	0	0	0	-1	0	0	0	0	0	0
YMR231W	-1	0	0	0	0	0	0	0	-1	+1	0
YMR238W	0	0	0	0	-1	0	0	0	0	0	0
YMR242C	0	0	0	0	-1	0	0	0	0	0	0
YMR242W-A	0	0	0	0	-1	0	0	0	0	0	0
YMR266W	0	0	0	0	0	0	0	0	0	+1	0
YMR267W	-1	0	0	0	0	0	0	0	0	+1	0
YMR269W	0	0	0	0	-1	0	0	0	0	0	0
YMR275C	0	0	0	0	1	0	0	0	0	0	0
YMR313C	0	0	0	0	1	0	0	0	0	0	0
YNL032W	0	-1	-1	0	0	-1	0	0	0	+1	0
YNL037C	0	0	0	0	1	0	0	0	0	0	0
YNL041C	0	0	0	0	-1	0	0	0	0	0	0
YNL051W	0	0	0	0	-1	0	0	0	0	0	0
YNL055C	0	0	0	0	-1	0	0	0	0	0	0
YNL059C	-1	0	0	0	0	0	0	0	-1	-1	0
YNL084C	-1	0	0	0	1	0	0	0	0	0	0
YNL090W	0	0	0	0	1	0	0	0	0	0	0
YNL099C	0	-1	-1	0	0	0	0	0	0	+1	0
YNL105W	0	0	0	0	1	0	0	0	0	0	0
YNL106C	0	0	0	0	1	0	0	0	0	0	0
YNL107W	-1	-1	0	0	-1	0	-1	0	0	0	0
YNL111C	0	0	0	0	1	0	0	0	0	0	0
YNL119W	0	0	0	0	-1	0	0	0	0	0	0
YNL136W	0	0	0	0	1	0	0	0	0	0	0
YNL138W	0	0	0	0	0	0	0	0	0	+1	0
YNL177C	0	0	0	-1	1	0	0	0	0	0	0
YNL192W	-1	0	0	0	0	0	0	0	0	+1	0
YNL197C	0	0	0	0	0	0	0	0	0	+1	0
YNL198C	0	0	0	0	1	0	0	0	0	0	0
YNL215W	0	0	0	0	1	0	0	0	0	0	0
YNL236W	-1	0	0	-1	0	-1	0	0	0	-1	0
YNL248C	0	0	0	0	-1	0	0	0	0	0	0
YNL264C	0	0	0	0	0	0	0	0	0	+1	0
YNL280C	0	0	0	0	-1	0	0	0	0	0	0
YNL291C	0	0	0	0	1	0	0	0	0	0	0
YNL293W	0	0	0	0	1	0	0	0	0	0	0
YNL298W	0	0	0	0	1	0	0	0	0	0	0
YNL302C	0	0	0	0	-1	0	0	0	0	0	0
YNL307C	0	-1	-1	-1	-1	-1	0	0	0	0	0
YNL323W	0	-1	-1	0	-1	0	0	0	0	0	0
YNL326C	0	0	0	0	-1	0	0	0	0	0	0
YNR031C	0	0	0	0	0	0	0	0	0	+1	0
YNR032C-A	0	0	0	0	0	0	0	0	0	+1	0
YNR047W	0	0	0	0	-1	0	0	0	0	0	0
YNR049C	0	0	0	0	-1	0	0	0	0	0	0
YNR058W	0	0	0	-1	-1	-1	0	0	0	0	0
YNR067C	0	0	0	0	1	0	0	0	0	0	0
YOL004W	0	0	-1	0	0	-1	0	0	0	+1	0
YOL012C	0	0	0	0	-1	0	0	0	-1	0	0
YOL013C	0	0	0	0	0	0	0	0	0	+1	0
YOL044W	0	0	0	0	1	0	0	0	0	0	0
YOL050C	0	0	-1	0	1	0	0	0	0	0	0
YOL087C	0	0	0	0	-1	0	0	0	0	0	0
YOL107W	0	0	0	0	1	0	0	0	0	0	0
YOL110W	0	0	0	0	1	0	0	0	0	0	0
YOL122C	0	0	0	0	-1	0	0	0	0	0	0
YOL129W	0	0	0	0	1	0	0	0	0	0	0
YOL162W	0	0	0	0	1	0	0	0	0	0	0
YOR002W	0	0	-1	0	0	0	0	0	0	+1	0
YOR026W	0	0	0	0	1	0	0	0	0	0	0
YOR036W	-1	0	0	0	-1	0	0	0	0	0	0
YOR067C	0	0	0	0	0	0	0	0	0	+1	0
YOR068C	0	0	0	0	-1	0	0	0	0	0	0
YOR085W	0	0	0	0	0	0	0	0	0	+1	0
YOR086C	0	0	-1	0	1	0	0	0	0	0	0
YOR096W	0	0	0	0	-1	0	0	0	0	0	0
YOR105W	0	0	0	0	0	0	0	0	0	+1	0
YOR106W	0	0	0	0	-1	0	0	0	0	0	0
YOR109W	-1	0	0	0	0	0	0	0	0	+1	0
YOR112W	0	0	-1	0	0	0	-1	0	0	+1	0
YOR124C	0	0	0	0	0	0	-1	0	0	+1	0
YOR132W	0	0	-1	0	0	0	0	0	0	+1	0
YOR135C	0	0	0	0	0	-1	-1	0	0	+1	0
YOR136W	0	0	0	0	0	-1	-1	0	0	+1	0
YOR150W	0	0	0	0	0	0	0	0	0	+1	0
YOR199W	0	0	0	0	1	-1	0	0	0	0	0
YOR208W	0	0	0	0	0	0	0	0	0	+1	0
YOR212W	0	0	0	0	0	0	0	0	0	+1	0
YOR235W	0	0	0	0	-1	0	0	0	0	0	0
YOR251C	0	0	0	0	1	0	0	0	-1	0	0
YOR265W	0	0	0	0	0	0	0	0	0	+1	0
YOR295W	0	0	0	0	-1	-1	0	0	0	0	0
YOR317W	0	0	0	0	1	0	0	0	0	0	0
YOR331C	0	0	0	0	-1	0	0	0	-1	0	0
YOR369C	0	0	0	0	0	0	0	0	0	+1	0
YPL002C	0	0	0	0	0	0	0	0	0	+1	0
YPL050C	-1	0	0	0	-1	0	0	0	0	0	0
YPL051W	0	0	0	0	-1	0	0	0	0	0	0
YPL120W	0	-1	-1	-1	-1	0	0	0	0	0	0
YPL129W	-1	0	0	0	-1	0	0	-1	0	0	-1
YPL139C	0	0	0	0	1	0	0	0	0	0	0
YPL145C	0	0	0	0	-1	0	0	0	0	0	0
YPL152W	0	0	0	0	1	0	0	0	0	0	0
YPL180W	0	0	0	0	1	0	0	0	0	0	0
YPL181W	0	0	0	0	1	0	0	0	0	0	0
YPL183W-A	0	0	0	-1	0	0	0	0	0	+1	0
YPL193W	0	0	-1	0	-1	-1	0	0	0	0	-1
YPL205C	0	0	0	0	0	-1	0	0	0	+1	0
YPL226W	0	0	0	0	-1	0	0	0	0	0	0
YPL232W	0	0	0	0	-1	0	0	0	0	0	0
YPL249C-A	0	0	0	0	-1	0	0	0	0	0	0
YPL259C	-1	0	0	0	-1	0	0	0	0	0	0
YPR018W	0	0	0	0	0	0	0	0	0	+1	0
YPR036W	0	0	-1	0	-1	0	-1	0	-1	0	0
YPR039W	0	0	0	0	1	0	0	0	0	0	0
YPR049C	0	0	0	0	0	0	0	0	0	+1	0
YPR067W	0	0	0	0	1	0	0	0	0	0	0
YPR074C	0	-1	-1	-1	1	-1	-1	0	0	0	0
YPR095C	0	0	0	0	-1	0	0	0	0	0	0
YPR099C	0	0	0	-1	-1	-1	0	0	0	0	0
YPR101W	-1	-1	-1	-1	1	-1	0	0	0	0	0
	0	0	0	0	0	0	0	0	0	0	0

## Sheet: Table S6
Table S6. MIPS (Munich Information Center for Protein Sequences) subcellular localization of the disrupted genes and proteins in mutant strains displaying a modified phenotype under lanthanide exposure. f is the total number of genes in each compartment, and k is the number of genes in each compartment and k is the number of mutants found in this study, for each compartment. NS = not significant.
		Lanthanum						Ytterbium
		All mutants		Resistant mutants		Sensitive mutants		All mutants		Resistant mutants		Sensitive mutants
MIPS subcellular localization	f	p-value	k	p-value	k	p-value	k	p-value	k	p-value	k	p-value	k
cytoskeleton	107	NS	-----	3.01E-03	11	NS	-----	NS	-----	NS	-----	NS	-----
actin cytoskeleton	54	2.44E-03	11	5.84E-06	11	NS	0	NS	-----	NS	-----	NS	-----
Endoplasmic Reticulum (ER)	537	7.97E-05	66	NS	26	2.80E-05	40	5.96E-04	36	1.32E-04	33	NS	3
ER membrane	131	NS	-----	NS	-----	NS	-----	1.45E-03	13	2.70E-03	11	NS	2
vacuole	224	1.00E-04	34	NS	7	8.90E-08	27	9.03E-04	19	NS	12	7.11E-04	7
vacuolar membrane	98	2.61E-07	24	NS	4	5.19E-10	20	NS	-----	NS	-----	NS	-----
Golgi	125	1.35E-08	30	NS	3	9.02E-14	27	9.37E-04	13	NS	7	1.82E-04	6
golgi membrane	95	8.79E-04	17	NS	1	4.91E-07	16	3.28E-03	10	NS	5	4.30E-04	5
golgi-ER transport vesicles	60	NS	-----	NS	-----	1.89E-03	8	1.89E-03	8	NS	5	7.72E-03	3
golgi-vacuole transport vesicles	55	8.32E-04	12	NS	4	1.06E-03	8	NS	-----	NS	-----	4.98E-04	4
endosome	57	6.40E-11	22	1.02E-05	11	8.11E-06	11	1.91E-10	16	1.43E-09	14	NS	2
cytoplasm	2879	1.92E-03	255	NS	120	9.25E-04	135	NS	-----	NS	-----	NS	-----
nuclear envelope	167	NS	-----	NS	-----	1.77E-03	15	NS	-----	NS	-----	NS	-----
plasma membrane	184	NS	-----	NS	-----	NS	-----	NS	-----	5.19E-03	13	NS	-----

## Sheet: Table S7
Table S7. GO terms of biological pathways represented in sensitive and resistant mutants or sensitive and resistant mutants combined with either La or Yb. f is the total number of genes in each compartment, the fold enrichment corresponds to the enrichment of the GO term among the mutant set analysed, and k is the number of mutants found in this study for each GO term. NS = not significant.
			Lanthanum												Ytterbium
			All mutants				Resitant mutants				Sensitive mutants				All mutants				Resitant mutants				Sensitive mutants
GOTerm	Goterm	f	Fold Enrichment	p-value	Genes	k	Fold Enrichment	p-value	Genes	k	Fold Enrichment	p-value	Genes	k	Fold Enrichment	p-value	Genes	k	Fold Enrichment	p-value	Genes	k	Fold Enrichment	p-value	Genes	k
GO:0006623	protein targeting to vacuole	54	3.97597	2.22825e-06	YEL027W, YKR020W, YML097C, YKR001C, YLR261C, YNR006W, YOL129W, YLR396C, YGR206W, YPL065W, YCL008C, YPL120W, YPL045W, YMR004W, YBR105C, YLR119W, YGL124C	17	3.38193	0.0161096	YOL129W, YGR206W, YPL065W, YCL008C, YBR105C, YNR006W, YLR119W	7	4.53337	0.000278816	YLR396C, YEL027W, YKR020W, YPL120W, YKR001C, YML097C, YPL045W, YLR261C, YMR004W, YGL124C	10	6.9532	1.29796e-08	YLR396C, YJL024C, YKR020W, YPL065W, YCL008C, YPL045W, YBR105C, YNR006W, YLR119W, YKR035W-A, YPL002C, YBR290W, YLR417W, YDR200C, YJR102C	15	6.71135	1.01845e-06	YJL024C, YPL065W, YCL008C, YBR105C, YNR006W, YLR119W, YKR035W-A, YPL002C, YBR290W, YLR417W, YJR102C, YDR200C	12	8.12427	0.0497125	YLR396C, YKR020W, YPL045W	3
GO:0006810	transport	822	1.62863	9.00284e-08	YEL062W, YHR012W, YKL080W, YER031C, YAL053W, YKR020W, YNR047W, YKL143W, YDR357C, YOL162W, YBR287W, YKL176C, YML071C, YDR414C, YJR040W, YMR060C, YKL002W, YCL005W-A, YJL207C, YJL053W, YPL051W, YBR041W, YGL124C, YLL028W, YPL145C, YKL061W, YJR033C, YKR007W, YHR026W, YDL192W, YDL160C, YGR020C, YKL041W, YPL259C, YDR484W, YJL117W, YGL020C, YFR001W, YDR486C, YNL041C, YDL119C, YGL100W, YNL051W, YJL198W, Y…	106	-----	NS	-----	-----	2.05491	1.5783e-09	YHR012W, YKL080W, YBR111W-A, YAL053W, YER031C, YKR020W, YNR047W, YKL143W, YOR069W, YBR287W, YML071C, YKL176C, YJR040W, YDR414C, YGL054C, YDL185W, YCL005W-A, YPL045W, YOL122C, YDR456W, YDR372C, YJL053W, YDR202C, YGL005C, YOL072W, YLR396C, YLR240W, YPL120W, YML121W, YPR036W, YPL051W, YJL204C, YMR004W, YDR457W, YGL124C, YPL145C, YLR148W, YDR027C, YJR033C, YDL077C, YKR007W, YHR026W, YDL192W, YDL160C,…	69	1.64441	0.000155542	YJL024C, YAL053W, YGL223C, YKR020W, YKL143W, YOR069W, YJR102C, YKL176C, YPR049C, YMR231W, YMR060C, YMR266W, YKL002W, YPL065W, YPL045W, YDR372C, YLR025W, YDR202C, YOR132W, YOL072W, YLR396C, YPL084W, YHR050W, YJL204C, YNL264C, YER083C, YLR148W, YBR085W, YFL025C, YDR027C, YJR074W, YKR035W-A, YPL002C, YHR193C, YPR173C, YDL192W, YDR159W, YCL008C, YBR105C, YJL029C, YLR119W, YKL041W, YDR484W, YGL079W, Y…	54	1.4329	0.0164657	YBR085W, YJL024C, YAL053W, YFL025C, YOR069W, YJR074W, YKR035W-A, YPL002C, YJR102C, YHR193C, YPR049C, YPR173C, YMR231W, YMR060C, YDR159W, YMR266W, YKL002W, YPL065W, YCL008C, YBR105C, YJL029C, YLR119W, YKL041W, YGL079W, YBR290W, YGL020C, YDL119C, YOR132W, YDR202C, YOR109W, YLR025W, YPL084W, YOL072W, YMR077C, YNL264C, YIL134W, YDR200C, YLR417W, YER083C	39	2.66856	0.000473418	YDR372C, YGL223C, YKR020W, YKL143W, YDR027C, YKL176C, YLR396C, YHR050W, YDL192W, YOL018C, YPL045W, YJL204C, YDR484W, YKL135C, YLR148W	15
GO:0015031	protein transport	391	1.90574	1.1294e-06	YHR012W, YEL062W, YBR111W-A, YER031C, YKR020W, YKL143W, YOR069W, YML071C, YKL176C, YDR414C, YOL129W, YMR060C, YGR206W, YKL002W, YPL065W, YPL045W, YJL207C, YDR372C, YJL053W, YDR202C, YLR396C, YPL084W, YGL005C, YLR240W, YPL120W, YML121W, YPL051W, YJL204C, YNL106C, YMR004W, YGL124C, YLR148W, YDR027C, YJR033C, YDL077C, YKR007W, YPR173C, YDL192W, YGR200C, YCL008C, YBR105C, YLR119W, YKL041W, YPL259C, Y…	59	-----	NS	-----	-----	2.62958	9.42046e-09	YHR012W, YBR111W-A, YER031C, YKR020W, YKL143W, YDR027C, YOR069W, YJR033C, YDL077C, YKR007W, YML071C, YKL176C, YDR414C, YDL192W, YGR200C, YPL045W, YPL259C, YDR484W, YLR360W, YNR049C, YDR372C, YNL041C, YDR486C, YLR262C, YGL100W, YJL053W, YDR202C, YNL051W, YGL005C, YLR396C, YLR240W, YGR163W, YOL018C, YPL120W, YML121W, YPL051W, YJL204C, YMR004W, YGL124C, YKL135C, YLR148W, YJL154C	42	2.62479	1.55148e-08	YJL024C, YGL223C, YKR020W, YFL025C, YKL143W, YDR027C, YOR069W, YJR074W, YKR035W-A, YPL002C, YJR102C, YHR193C, YKL176C, YPR049C, YPR173C, YMR231W, YDL192W, YMR060C, YKL002W, YPL065W, YCL008C, YPL045W, YBR105C, YJL029C, YLR119W, YKL041W, YDR484W, YDR372C, YOR132W, YDR202C, YOR109W, YLR025W, YPL084W, YLR396C, YOL018C, YMR077C, YJL204C, YKL135C, YLR417W, YDR200C, YLR148W	41	2.0855	0.000399364	YJL024C, YFL025C, YOR069W, YJR074W, YKR035W-A, YPL002C, YJR102C, YHR193C, YPR049C, YPR173C, YMR231W, YMR060C, YPL065W, YKL002W, YCL008C, YJL029C, YBR105C, YLR119W, YKL041W, YOR132W, YDR202C, YOR109W, YLR025W, YPL084W, YMR077C, YLR417W, YDR200C	27	5.2361	6.39101e-07	YDR372C, YGL223C, YKR020W, YKL143W, YDR027C, YKL176C, YLR396C, YDL192W, YOL018C, YPL045W, YJL204C, YDR484W, YKL135C, YLR148W	14
GO:0006897	endocytosis	105	3.12732	3.56102e-07	YGR086C, YDL161W, YOR069W, YKR001C, YLR242C, YNL293W, YAL026C, YKL126W, YLR337C, YBL007C, YEL027W, YCR094W, YBL047C, YDL146W, YLR396C, YMR109W, YOL018C, YCR028C, YDR069C, YLL038C, YNL106C, YJL204C, YMR004W, YLR206W, YNL084C, YPL145C	26	3.47856	0.0001568	YBL007C, YDL161W, YLR242C, YBL047C, YDL146W, YNL293W, YMR109W, YDR069C, YLL038C, YNL106C, YKL126W, YLR206W, YNL084C, YLR337C	14	2.79773	0.00337441	YLR396C, YGR086C, YEL027W, YCR028C, YOL018C, YOR069W, YKR001C, YJL204C, YMR004W, YCR094W, YAL026C, YPL145C	12	2.62235	0.00853192	YOR109W, YOR132W, YLR396C, YNL032W, YOL018C, YDR069C, YOR069W, YLL038C, YJL204C, YCR094W, YHR135C	11	-----	NS	-----	-----	5.57093	0.0320039	YLR396C, YOL018C, YJL204C, YCR094W	4
GO:0042147	retrograde transport, endosome to Golgi	25	6.56736	1.02637e-07	YHR012W, YKR020W, YDR027C, YOR069W, YDR137W, YLR039C, YLR262C, YJL053W, YPL120W, YMR004W, YDR484W, YJL207C, YJL154C	13	-----	NS	-----	-----	11.7505	1.06687e-09	YHR012W, YKR020W, YOR069W, YPL120W, YDR027C, YDR137W, YLR039C, YMR004W, YLR262C, YDR484W, YJL053W, YJL154C	12	6.00757	0.00263129	YOR132W, YKR020W, YOR069W, YDR027C, YJL029C, YDR484W	6	-----	NS	-----	-----	17.5484	0.0117534	YKR020W, YDR027C, YDR484W	3
GO:0006896	Golgi to vacuole transport	26	3.88601	0.00320703	YLR396C, YOL018C, YDR027C, YOR036W, YPL259C, YDR484W, YOR106W, YKL135C	8	-----	NS	-----	-----	7.53236	5.68947e-05	YLR396C, YOL018C, YDR027C, YOR036W, YPL259C, YDR484W, YOR106W, YKL135C	8	6.73926	0.000435851	YLR396C, YJL024C, YOL018C, YDR027C, YJL029C, YDR484W, YKL135C	7	-----	NS	-----	-----	28.1225	2.24023e-05	YLR396C, YOL018C, YDR027C, YDR484W, YKL135C	5
GO:0090156	cellular sphingolipid homeostasis	6	8.4197	0.00817397	YKR020W, YDR027C, YLR350W, YDR484W	4	-----	NS	-----	-----	12.2401	0.0221656	YKR020W, YDR027C, YDR484W	3	20.8596	3.43039e-05	YKR020W, YDR027C, YJL029C, YLR350W, YDR484W	5	-----	NS	-----	-----	73.1184	0.000636334	YKR020W, YDR027C, YDR484W	3
GO:0035542	regulation of SNARE complex assembly	7	7.21688	0.0134726	YLR396C, YDL077C, YPL045W, YLR148W	4	-----	NS	-----	-----	13.9887	0.0020576	YLR396C, YDL077C, YPL045W, YLR148W	4	14.3037	0.00192878	YMR231W, YLR396C, YPL045W, YLR148W	4	-----	NS	-----	-----	62.6729	0.000887131	YLR396C, YPL045W, YLR148W	3
GO:0032889	regulation of vacuole fusion, non-autophagic	14	-----	NS	-----	-----	-----	NS	-----	-----	6.99434	0.017328	YLR396C, YDL077C, YPL045W, YLR148W	4	7.15187	0.0163201	YMR231W, YLR396C, YPL045W, YLR148W	4	-----	NS	-----	-----	31.3365	0.00373297	YLR396C, YPL045W, YLR148W	3
GO:0048278	vesicle docking	15	7.57773	5.58362e-06	YLR396C, YGL212W, YOL018C, YOR036W, YJL204C, YOR106W, YGL124C, YPL232W, YMR183C	9	-----	NS	-----	-----	14.6881	3.33049e-08	YLR396C, YGL212W, YOL018C, YOR036W, YJL204C, YOR106W, YGL124C, YPL232W, YMR183C	9	-----	NS	-----	-----	-----	NS	-----	-----	29.2474	0.00428926	YLR396C, YOL018C, YJL204C	3
GO:0006886	intracellular protein transport	96	2.76271	4.43187e-05	YHR012W, YHR098C, YOR036W, YDL077C, YLR039C, YNR006W, YLR262C, YCR094W, YJL053W, YPL232W, YNL293W, YOL018C, YPL051W, YPL045W, YPL259C, YAL026C, YOR106W, YKL135C, YMR183C, YLR148W, YJL154C	21	-----	NS	-----	-----	4.59003	2.22349e-07	YHR012W, YOR036W, YDL077C, YLR039C, YLR262C, YCR094W, YJL053W, YPL232W, YOL018C, YPL051W, YPL045W, YPL259C, YAL026C, YOR106W, YKL135C, YMR183C, YJL154C, YLR148W	18	2.08596	0.0865728	YMR231W, YJL024C, YOL018C, YPL045W, YNR006W, YCR094W, YKL135C, YLR148W	8	-----	NS	-----	-----	7.6165	0.0035699	YOL018C, YPL045W, YCR094W, YKL135C, YLR148W	5
GO:0042144	vacuole fusion, non-autophagic	34	2.97166	0.0151511	YLR396C, YGL212W, YDL077C, YPL045W, YNL326C, YOR106W, YOR068C, YLR148W	8	-----	NS	-----	-----	5.76004	0.000352303	YLR396C, YGL212W, YDL077C, YPL045W, YNL326C, YOR106W, YOR068C, YLR148W	8	-----	NS	-----	-----	-----	NS	-----	-----	12.9033	0.0211704	YLR396C, YPL045W, YLR148W	3
GO:0016239	positive regulation of macroautophagy	11	-----	NS	-----	-----	-----	NS	-----	-----	8.90188	0.00859494	YKR020W, YPL031C, YDR477W, YDR484W	4	-----	NS	-----	-----	-----	NS	-----	-----	39.8828	0.00228474	YKR020W, YPL031C, YDR484W	3
GO:0032456	endocytic recycling	6	-----	NS	-----	-----	-----	NS	-----	-----	12.2401	0.0221656	YJL204C, YAL026C, YDR484W	3	-----	NS	-----	-----	-----	NS	-----	-----	48.7456	0.0393079	YJL204C, YDR484W	2
GO:0016192	vesicle-mediated transport	154	-----	NS	-----	-----	-----	NS	-----	-----	2.06651	0.0223198	YER031C, YDL077C, YOR036W, YPL232W, YLR396C, YDL192W, YOL018C, YPR095C, YPL259C, YOR106W, YKL135C, YLR148W, YMR183C	13	-----	NS	-----	-----	-----	NS	-----	-----	4.74795	0.0184098	YLR396C, YDL192W, YOL018C, YKL135C, YLR148W	5
GO:0006675	mannosyl-inositol phosphorylceramide metabolic process	2	-----	NS	-----	-----	-----	NS	-----	-----	-----	NS	-----	-----	-----	NS	-----	-----	-----	NS	-----	-----	146.237	0.0132734	YOL018C, YPL057C	2
GO:0006688	glycosphingolipid biosynthetic process	3	-----	NS	-----	-----	-----	NS	-----	-----	-----	NS	-----	-----	-----	NS	-----	-----	-----	NS	-----	-----	97.4912	0.0198457	YBR036C, YPL057C	2
GO:0045944	positive regulation of transcription from RNA polymerase II promoter	201	-----	NS	-----	-----	-----	NS	-----	-----	-----	NS	-----	-----	-----	NS	-----	-----	-----	NS	-----	-----	3.63773	0.0432327	YLR403W, YNL236W, YFR034C, YKR099W, YLR226W	5
GO:0045324	late endosome to vacuole transport	19	6.64713	4.98926e-06	YLR360W, YKL002W, YMR077C, YPL120W, YCL008C, YPL045W, YNR006W, YKL041W, YPR173C, YLR148W	10	8.2387	0.000578398	YKL002W, YMR077C, YCL008C, YNR006W, YKL041W, YPR173C	6	5.15372	0.0397508	YLR360W, YPL120W, YPL045W, YLR148W	4	14.4919	5.46263e-10	YLR025W, YMR231W, YKL002W, YMR077C, YCL008C, YPL045W, YNR006W, YKL041W, YKR035W-A, YPR173C, YLR148W	11	14.3058	6.58301e-08	YLR025W, YMR231W, YKL002W, YMR077C, YCL008C, YNR006W, YKL041W, YKR035W-A, YPR173C	9	-----	NS	-----	-----
GO:0006629	lipid metabolic process	152	2.07723	0.000740751	YDR297W, YCR034W, YDL133W, YMR313C, YGL012W, YGR157W, YLR242C, YMR272C, YBR042C, YKR019C, YLR020C, YBR026C, YDR444W, YMR202W, YDL052C, YLR372W, YNL106C, YDR294C, YOR317W, YLR380W, YLR056W, YCR068W, YER019W, YPL145C, YNL280C	25	2.05967	0.0299979	YCR034W, YDR297W, YBR042C, YLR372W, YNL106C, YMR313C, YOR317W, YDR294C, YLR056W, YLR242C, YCR068W, YER019W	12	2.0937	0.0203591	YDL133W, YGL012W, YGR157W, YMR272C, YKR019C, YDR444W, YBR026C, YMR202W, YLR020C, YDL052C, YLR380W, YPL145C, YNL280C	13	1.97617	0.0389047	YCR034W, YDR297W, YMR272C, YMR202W, YDL133W, YIL049W, YLR372W, YDR294C, YLR056W, YJL134W, YCR068W, YER019W	12	2.3843	0.0111792	YCR034W, YDR297W, YMR272C, YMR202W, YDL133W, YIL049W, YLR372W, YDR294C, YLR056W, YJL134W, YCR068W, YER019W	12	-----	NS	-----	-----
GO:0045053	protein retention in Golgi apparatus	12	7.36723	0.000143881	YKL002W, YOR069W, YKR001C, YNR006W, YJL053W, YPR173C, YJL154C	7	-----	NS	-----	-----	8.16006	0.0111203	YOR069W, YKR001C, YJL053W, YJL154C	4	10.4298	0.000936601	YKL002W, YOR069W, YNR006W, YLR417W, YPR173C	5	12.5838	0.000457853	YKL002W, YOR069W, YNR006W, YLR417W, YPR173C	5	-----	NS	-----	-----
GO:1904669	ATP export	17	8.91497	5.30764e-09	YPL084W, YMR275C, YGR206W, YDR069C, YKL002W, YPL065W, YKL143W, YMR077C, YCL008C, YNR006W, YLR119W, YKL041W	12	16.8812	8.15543e-11	YPL084W, YMR275C, YGR206W, YDR069C, YKL002W, YPL065W, YMR077C, YCL008C, YNR006W, YLR119W, YKL041W	11	-----	NS	-----	-----	20.6142	8.99807e-16	YKL143W, YNR006W, YPL002C, YJR102C, YLR025W, YPL084W, YPL065W, YKL002W, YDR069C, YCL008C, YMR077C, YKL041W, YLR119W, YLR417W	14	23.0949	6.1363e-15	YNR006W, YPL002C, YJR102C, YLR025W, YPL084W, YPL065W, YKL002W, YDR069C, YCL008C, YMR077C, YKL041W, YLR119W, YLR417W	13	-----	NS	-----	-----
GO:0070676	intralumenal vesicle formation	7	10.8253	5.53022e-05	YPL084W, YDR069C, YKL002W, YMR077C, YKL041W, YPR173C	6	22.3622	1.5221e-06	YPL084W, YDR069C, YKL002W, YMR077C, YKL041W, YPR173C	6	-----	NS	-----	-----	25.0315	2.50723e-08	YLR025W, YPL084W, YDR069C, YKL002W, YMR077C, YKL041W, YPR173C	7	30.2011	8.01567e-09	YLR025W, YPL084W, YDR069C, YKL002W, YMR077C, YKL041W, YPR173C	7	-----	NS	-----	-----
GO:0043162	ubiquitin-dependent protein catabolic process via the multivesicular body sorting pathway	15	5.89379	0.000634587	YDR069C, YKL002W, YPL065W, YMR077C, YCL008C, YLR119W, YKL041W	7	12.175	1.07765e-05	YDR069C, YKL002W, YPL065W, YMR077C, YCL008C, YLR119W, YKL041W	7	-----	NS	-----	-----	20.0252	3.65846e-13	YLR025W, YOR124C, YDR069C, YKL002W, YPL065W, YMR077C, YCL008C, YLR119W, YKL041W, YPL002C, YLR417W, YJR102C	12	24.1609	4.46328e-14	YLR025W, YOR124C, YDR069C, YKL002W, YPL065W, YMR077C, YCL008C, YLR119W, YKL041W, YPL002C, YLR417W, YJR102C	12	-----	NS	-----	-----
GO:0032511	late endosome to vacuole transport via multivesicular body sorting pathway	21	4.20985	0.00457506	YDR153C, YOL129W, YCR034W, YML097C, YLR372W, YDR486C, YPR173C	7	6.21171	0.00739092	YDR153C, YOL129W, YCR034W, YLR372W, YPR173C	5	-----	NS	-----	-----	4.76791	0.0486617	YCR034W, YLR372W, YKR035W-A, YPR173C	4	5.75259	0.0302001	YCR034W, YLR372W, YKR035W-A, YPR173C	4	-----	NS	-----	-----
GO:0006633	fatty acid biosynthetic process	23	3.84377	0.00743557	YCR034W, YDR297W, YMR272C, YBR026C, YLR372W, YBR041W, YLR056W	7	5.67157	0.0103031	YCR034W, YDR297W, YLR372W, YBR041W, YLR056W	5	-----	NS	-----	-----	5.44164	0.0118832	YCR034W, YDR297W, YMR272C, YLR372W, YLR056W	5	6.56545	0.00616795	YCR034W, YDR297W, YMR272C, YLR372W, YLR056W	5	-----	NS	-----	-----
GO:0006612	protein targeting to membrane	17	-----	NS	-----	-----	6.13864	0.0250677	YOL110W, YPL065W, YCL008C, YLR119W	4	-----	NS	-----	-----	5.88977	0.0279338	YPL065W, YCL008C, YLR119W, YDR264C	4	7.10614	0.0169959	YPL065W, YCL008C, YLR119W, YDR264C	4	-----	NS	-----	-----
GO:0061188	negative regulation of chromatin silencing at rDNA	8	-----	NS	-----	-----	9.78345	0.0348486	YIL084C, YPL181W, YNL097C	3	-----	NS	-----	-----	9.38682	0.0376307	YIL084C, YOL004W, YNL097C	3	11.3254	0.0264994	YIL084C, YOL004W, YNL097C	3	-----	NS	-----	-----
GO:0006487	protein N-linked glycosylation	38	2.65885	0.0270833	YDR372C, YEL036C, YGR036C, YPL050C, YDL232W, YGR227W, YNL080C, YDR245W	8	-----	NS	-----	-----	-----	NS	-----	-----	5.2698	0.000629329	YOR085W, YDR372C, YOR067C, YGR036C, YDL232W, YGR227W, YNL080C, YOR002W	8	5.56336	0.00134768	YOR085W, YOR067C, YGR036C, YDL232W, YGR227W, YNL080C, YOR002W	7	-----	NS	-----	-----
GO:0030148	sphingolipid biosynthetic process	17	3.71457	0.0400422	YCR034W, YDR297W, YLR372W, YLR242C, YPL057C	5	-----	NS	-----	-----	-----	NS	-----	-----	7.36222	0.00384971	YCR034W, YDR297W, YLR372W, YJL134W, YPL057C	5	7.10614	0.0169959	YCR034W, YDR297W, YLR372W, YJL134W	4	-----	NS	-----	-----
GO:0006665	sphingolipid metabolic process	17	3.71457	0.0400422	YDR297W, YDR294C, YLR242C, YER019W, YPL145C	5	-----	NS	-----	-----	-----	NS	-----	-----	7.36222	0.00384971	YDR297W, YDR294C, YMR110C, YJL134W, YER019W	5	8.88267	0.00193434	YDR297W, YDR294C, YMR110C, YJL134W, YER019W	5	-----	NS	-----	-----
GO:0007034	vacuolar transport	25	3.03109	0.0427399	YPL084W, YKL002W, YMR077C, YKR001C, YDR486C, YKL041W	6	-----	NS	-----	-----	-----	NS	-----	-----	7.00883	0.000346645	YLR025W, YPL084W, YKL002W, YMR077C, YKL041W, YKR035W-A, YBR290W	7	8.4563	0.000123415	YLR025W, YPL084W, YKL002W, YMR077C, YKL041W, YKR035W-A, YBR290W	7	-----	NS	-----	-----
GO:0031124	mRNA 3'-end processing	21	-----	NS	-----	-----	-----	NS	-----	-----	-----	NS	-----	-----	4.76791	0.0486617	YOL072W, YDR159W, YNL139C, YBR279W	4	5.75259	0.0302001	YOL072W, YDR159W, YNL139C, YBR279W	4	-----	NS	-----	-----
GO:0000750	pheromone-dependent signal transduction involved in conjugation with cellular fusion	25	-----	NS	-----	-----	-----	NS	-----	-----	-----	NS	-----	-----	6.00757	0.00263129	YJR086W, YOR212W, YCL032W, YLR362W, YDR461W, YDL006W	6	7.24826	0.001139	YJR086W, YOR212W, YCL032W, YLR362W, YDR461W, YDL006W	6	-----	NS	-----	-----
GO:0006283	transcription-coupled nucleotide-excision repair	10	-----	NS	-----	-----	-----	NS	-----	-----	-----	NS	-----	-----	10.0126	0.00605121	YOL072W, YDR159W, YNL139C, YGL070C	4	9.06033	0.0407897	YOL072W, YDR159W, YNL139C	3	-----	NS	-----	-----
GO:0043328	protein targeting to vacuole involved in ubiquitin-dependent protein catabolic process via the multivesicular body sorting pathway	22	-----	NS	-----	-----	-----	NS	-----	-----	-----	NS	-----	-----	5.68898	0.0101258	YPL084W, YPL065W, YPL002C, YLR417W, YJR102C	5	6.86388	0.00522761	YPL084W, YPL065W, YPL002C, YLR417W, YJR102C	5	-----	NS	-----	-----
GO:0006486	protein glycosylation	64	-----	NS	-----	-----	-----	NS	-----	-----	-----	NS	-----	-----	3.12894	0.012937	YOR085W, YOR067C, YIL049W, YGR036C, YDL232W, YGR227W, YOR002W, YBR015C	8	3.77514	0.00476353	YOR085W, YOR067C, YIL049W, YGR036C, YDL232W, YGR227W, YOR002W, YBR015C	8	-----	NS	-----	-----
GO:0001402	signal transduction involved in filamentous growth	13	-----	NS	-----	-----	-----	NS	-----	-----	-----	NS	-----	-----	7.70201	0.0132041	YDR144C, YCL032W, YLR362W, YDL159W	4	9.29264	0.00787346	YDR144C, YCL032W, YLR362W, YDL159W	4	-----	NS	-----	-----
GO:0000161	MAPK cascade involved in osmosensory signaling pathway	5	-----	NS	-----	-----	-----	NS	-----	-----	-----	NS	-----	-----	15.0189	0.014542	YCL032W, YNR031C, YLR362W	3	18.1207	0.0101014	YCL032W, YNR031C, YLR362W	3	-----	NS	-----	-----
GO:0001308	negative regulation of chromatin silencing involved in replicative cell aging	5	-----	NS	-----	-----	-----	NS	-----	-----	-----	NS	-----	-----	15.0189	0.014542	YDR227W, YLR442C, YKR042W	3	18.1207	0.0101014	YDR227W, YLR442C, YKR042W	3	-----	NS	-----	-----
GO:0045048	protein insertion into ER membrane	5	-----	NS	-----	-----	-----	NS	-----	-----	-----	NS	-----	-----	15.0189	0.014542	YGL020C, YOL111C, YER083C	3	18.1207	0.0101014	YGL020C, YOL111C, YER083C	3	-----	NS	-----	-----
[truncated: 71 more rows]

## Sheet: Table S8
Table S8. List of proteins and the log2FC in the kex2∆ mutant after 4 hours under control, La or Yb exposure.
[truncated: 764 more rows]
